# Supplementary material for: Causal association and shared genetics between telomere length and COVID-19 outcomes: New evidence from the latest large-scale summary statistics
Source: Comput Struct Biotechnol J. 2024 May 10;23:2429–41. doi: 10.1016/j.csbj.2024.05.012 (PMC11176559; doi:10.1016/j.csbj.2024.05.012)
Supplement: Supplementary file 1 — Supplementary material.Fig. 1. TWAS identifies the important genes between LTL and COVID-19 outcomes. (A) TWAS of shared genes associated with LTL and all COVID-19 outcomes in the reverse direction. (B) Protein-protein interaction (PPI) plot for shared hub genes and predicted genes. Light blue color represents COVID-19 susceptibility; Orange color represents COVID-19 hospitalization; Pink color represents COVID-19 severity. [file mmc1.xlsx]

## Sheet: sTable menu
Table of contents
sTable 1	Summary of each genome-wide association study
sTable 2	Regionaly genetic correlation between LTL and COVID-19 phenotypes
sTable 3	Shared genetic variants between LTL and COVID-19 phenotypes
sTable 4	Colocalization results between LTL and COVID-19 phenotypes
sTable 5	FM-summary results for COVID-19 phenotypes
sTable 6	TWAS of genes associated with LTL and COVID-19 susceptibility in the reverse direction
sTable 7	TWAS of genes associated with LTL and COVID-19 hospitalization in the reverse direction
sTable 8	TWAS of genes associated with LTL and COVID-19 severity in the reverse direction
sTable 9	TWAS of shared genes associated with LTL and all COVID-19 phenotypes in the reverse direction
sTable 10	Significant enriched biological pathways for shared TWAS genes between LTL and COVID-19 susceptibility: GO:BP
sTable 11	Significant enriched biological pathways for shared TWAS genes between LTL and COVID-19 hospitalization: GO:BP
sTable 12	Significant enriched biological pathways for shared TWAS genes between LTL and COVID-19 severity: GO:BP
sTable 13	Instrument SNPs for LTL
sTable 14	Instrument SNPs for COVID-19 susceptibility
sTable 15	Instrument SNPs for COVID-19 hospitalization
sTable 16	Instrument SNPs for COVID-19 severity
sTable 17	Results for TSMRs
sTable 18	Results for MR power calculation
sTable 19	Results for Pleiotropy analyses
sTable 20	Results for upstream mediation analyses
sTable 21	Results for downstream mediation analyses

## Sheet: sTable 1
sTable 1	Summary of each genome-wide association study
Data	ncase	ncontrol	Sample size	nSNP	Population	Consortium
LTL	/	/	472174	20134421	European	Codd et al. GWAS meta-analysis
COVID-19 susceptibility	122616	2475240	2597856	14496978	European	COVID19-hg GWAS meta-analyses round 7
COVID-19 hospitalization	32519	2062805	2095324	12469431	European	COVID19-hg GWAS meta-analyses round 7
COVID-19 severity	13769	1072442	1086211	12174527	European	COVID19-hg GWAS meta-analyses round 7
BMI (Body mass index)	/	/	694649	27381302	European	Pulit et al. GWAS meta-analysis
Smoking (Lifetime smoking index)	/	/	462690	7683352	European	Wootton et al.GWAS meta-analysis
Education (Years of schooling)	/	/	766345	10101242	European	SSGAC
Plasma protein	/	/	8299	30831559	European	deCODE genetics

## Sheet: sTable 2
sTable 2	Regionaly genetic correlation between LTL and COVID-19 phenotypes
Trait 1	Trait 2	chr	start	end	p
LTL	Susceptibility	2	28597624	29484922	3.30031e-10
LTL	Susceptibility	7	124155319	125386718	2.75856e-09
LTL	Susceptibility	11	107491606	108495975	1.37292e-06
LTL	Susceptibility	1	183796618	185511423	2.70371e-06
LTL	Susceptibility	4	1478711	3612028	4.99884e-06
LTL	Susceptibility	4	48227642	53412129	5.73766e-06
LTL	Susceptibility	15	74453873	75516403	0.000103186
LTL	Susceptibility	20	31615242	33883015	0.000624437
LTL	Susceptibility	3	167913564	170158128	0.00140212
LTL	Susceptibility	15	41212265	42222063	0.00160014
LTL	Susceptibility	10	12092208	12798954	0.00207545
LTL	Susceptibility	9	129477886	131429495	0.00222095
LTL	Susceptibility	14	63897095	65218457	0.00242049
LTL	Susceptibility	8	73423786	74996061	0.00301601
LTL	Susceptibility	1	226146348	226808294	0.00332862
LTL	Susceptibility	18	2206891	2889826	0.00389773
LTL	Susceptibility	7	158030463	158759939	0.00567393
LTL	Susceptibility	1	235773790	236536723	0.0063883
LTL	Susceptibility	17	40232810	41769732	0.00693462
LTL	Susceptibility	7	73997700	76550299	0.00892883
LTL	Susceptibility	14	20878890	21267077	0.00997363
LTL	Susceptibility	16	73543220	74724933	0.0122722
LTL	Susceptibility	1	240563367	241178287	0.0137472
LTL	Susceptibility	5	123798436	124746813	0.0141408
LTL	Susceptibility	8	130814803	131553214	0.0166549
LTL	Susceptibility	15	40383779	41211827	0.0166664
LTL	Susceptibility	15	65104668	66358474	0.018498
LTL	Susceptibility	1	206706419	208158787	0.0185901
LTL	Susceptibility	22	17187276	17569017	0.0190966
LTL	Susceptibility	7	98152191	100555361	0.019378
LTL	Susceptibility	12	50160662	51582048	0.0201064
LTL	Susceptibility	9	33187897	34769004	0.0203792
LTL	Susceptibility	5	130376936	131873073	0.0236656
LTL	Susceptibility	5	150918158	152360494	0.0277536
LTL	Susceptibility	17	34393296	35725997	0.0281756
LTL	Susceptibility	8	101451169	102937063	0.0332666
LTL	Susceptibility	12	121721831	124710880	0.0344619
LTL	Susceptibility	19	30113991	30858084	0.0382371
LTL	Susceptibility	17	41771040	43317574	0.0386186
LTL	Susceptibility	11	110702636	111981853	0.0401267
LTL	Susceptibility	5	50162186	52133670	0.0413174
LTL	Susceptibility	10	97985690	99554180	0.0413769
LTL	Susceptibility	8	80656206	81330540	0.0424491
LTL	Susceptibility	1	9067673	9959051	0.0429857
LTL	Susceptibility	1	110302505	111738116	0.0444587
LTL	Susceptibility	9	86181461	87571563	0.0448672
LTL	Susceptibility	4	153233476	154947363	0.0455842
LTL	Susceptibility	1	17176635	17872659	0.04572
LTL	Susceptibility	21	17305471	18457656	0.046596
LTL	Susceptibility	2	216449570	217184275	0.0492739
LTL	Severity	16	81209631	82481987	0.000434268
LTL	Severity	9	4591655	5273194	0.000439467
LTL	Severity	12	110112932	113027651	0.000544877
LTL	Severity	3	137370076	138662229	0.000552357
LTL	Severity	7	73997700	76550299	0.000866239
LTL	Severity	1	110302505	111738116	0.000952235
LTL	Severity	2	28597624	29484922	0.00156518
LTL	Severity	11	107491606	108495975	0.00167921
LTL	Severity	14	102341650	104759919	0.00367799
LTL	Severity	8	80656206	81330540	0.00403175
LTL	Severity	1	43365565	44482312	0.00494417
LTL	Severity	7	31609317	33150311	0.00517767
LTL	Severity	13	25212359	25639070	0.0060001
LTL	Severity	4	48227642	53412129	0.00753303
LTL	Severity	18	73898846	75028501	0.00759137
LTL	Severity	1	9067673	9959051	0.00882164
LTL	Severity	19	22037866	22803640	0.00915737
LTL	Severity	2	202830132	204814896	0.00979552
LTL	Severity	9	2666964	3348816	0.0101631
LTL	Severity	7	106052873	107305328	0.0117244
LTL	Severity	1	39537291	40933221	0.0121167
LTL	Severity	4	181732746	182420390	0.0123241
LTL	Severity	7	124155319	125386718	0.0129386
LTL	Severity	4	163728264	164910818	0.0166414
LTL	Severity	11	24750113	25106557	0.0171063
LTL	Severity	9	134640928	135401279	0.0186883
LTL	Severity	8	65195953	66024947	0.0214372
LTL	Severity	7	122369853	124154451	0.0222622
LTL	Severity	11	106252171	107489662	0.0223074
LTL	Severity	15	88743108	89561223	0.0229487
LTL	Severity	2	190797341	191870624	0.0236383
LTL	Severity	6	108325624	110654066	0.0238265
LTL	Severity	1	28168872	29181525	0.026597
LTL	Severity	13	24477971	25210959	0.026821
LTL	Severity	8	73423786	74996061	0.0276641
LTL	Severity	20	5305400	6636139	0.0281261
LTL	Severity	9	135401721	136417159	0.0284844
LTL	Severity	21	37870518	38429082	0.0303957
LTL	Severity	5	155290613	156628287	0.0306484
LTL	Severity	5	10056	1267356	0.0339842
LTL	Severity	17	40232810	41769732	0.0343092
LTL	Severity	22	50488995	51237713	0.0365919
LTL	Severity	20	31615242	33883015	0.0366714
LTL	Severity	10	94196690	95064828	0.0380014
LTL	Severity	17	41771040	43317574	0.0380821
LTL	Severity	12	50160662	51582048	0.0399504
LTL	Severity	12	113030227	113877766	0.040427
LTL	Severity	17	37344586	38649203	0.0404298
LTL	Severity	16	49007408	50694011	0.0408716
LTL	Severity	2	12723749	14648908	0.0414235
LTL	Severity	8	21404381	22539316	0.0425935
LTL	Severity	1	229076157	230477970	0.0451282
LTL	Severity	4	5047695	5971152	0.0457037
LTL	Severity	1	226146348	226808294	0.0467882
LTL	Severity	12	107527013	108504440	0.0474346
LTL	Severity	5	67096780	70682458	0.0479473
LTL	Severity	7	150491851	151390799	0.0480162
LTL	Severity	9	93442205	94163515	0.0482018
LTL	Severity	1	70490925	71818029	0.0486534
LTL	Severity	17	34393296	35725997	0.0498121
LTL	Hospitalization	2	28597624	29484922	3.94562e-12
LTL	Hospitalization	11	107491606	108495975	8.94365e-11
LTL	Hospitalization	4	48227642	53412129	2.37443e-08
LTL	Hospitalization	9	4591655	5273194	2.14251e-06
LTL	Hospitalization	7	73997700	76550299	3.53522e-06
LTL	Hospitalization	9	33187897	34769004	1.42271e-05
LTL	Hospitalization	1	39537291	40933221	0.000439045
LTL	Hospitalization	8	42501717	49028667	0.000716754
LTL	Hospitalization	16	81209631	82481987	0.00167544
LTL	Hospitalization	9	86181461	87571563	0.00195046
LTL	Hospitalization	17	34393296	35725997	0.0025943
LTL	Hospitalization	9	134640928	135401279	0.00325574
LTL	Hospitalization	14	102341650	104759919	0.00347345
LTL	Hospitalization	19	22037866	22803640	0.00411582
LTL	Hospitalization	13	24477971	25210959	0.00509241
LTL	Hospitalization	15	74453873	75516403	0.00625805
LTL	Hospitalization	14	63897095	65218457	0.00712638
LTL	Hospitalization	3	137370076	138662229	0.00813769
LTL	Hospitalization	5	130376936	131873073	0.00858512
LTL	Hospitalization	16	68429894	70885818	0.00869676
LTL	Hospitalization	7	98152191	100555361	0.00896666
LTL	Hospitalization	7	124155319	125386718	0.0105006
LTL	Hospitalization	4	181732746	182420390	0.0126563
LTL	Hospitalization	6	108325624	110654066	0.0143417
LTL	Hospitalization	21	37870518	38429082	0.0167178
LTL	Hospitalization	2	190797341	191870624	0.017495
LTL	Hospitalization	1	17176635	17872659	0.0183259
LTL	Hospitalization	7	106052873	107305328	0.0185016
LTL	Hospitalization	20	31615242	33883015	0.0198898
LTL	Hospitalization	8	73423786	74996061	0.0221477
LTL	Hospitalization	8	55914314	57653028	0.0263834
LTL	Hospitalization	17	40232810	41769732	0.0269489
LTL	Hospitalization	16	73543220	74724933	0.029474
LTL	Hospitalization	1	110302505	111738116	0.0299349
LTL	Hospitalization	22	17187276	17569017	0.0301104
LTL	Hospitalization	13	25212359	25639070	0.0301887
LTL	Hospitalization	10	12092208	12798954	0.0314843
LTL	Hospitalization	6	22052425	23495209	0.034244
LTL	Hospitalization	10	71052888	72479853	0.0364921
LTL	Hospitalization	4	5047695	5971152	0.0407343
LTL	Hospitalization	1	246991094	247838628	0.041373
LTL	Hospitalization	2	165202539	167120956	0.0425094
LTL	Hospitalization	12	87909726	88848006	0.0428872
LTL	Hospitalization	5	160910101	161688620	0.0438192
LTL	Hospitalization	20	5305400	6636139	0.0470557
LTL	Hospitalization	7	153934210	154963787	0.047419
LTL	Hospitalization	18	75029584	75473982	0.0479093
LTL	Hospitalization	5	167761922	169124478	0.048832
LTL	Hospitalization	12	107527013	108504440	0.0490182

## Sheet: sTable 3
sTable 3	Shared genetic variants between LTL and COVID-19 phenotypes
Trait 1	Trait 2	rsid	chr	bp	pval
LTL	Susceptibility	rs9828111	3	101197777	8.71019e-12
LTL	Susceptibility	rs72697050	4	164158230	1.5092e-08
LTL	Susceptibility	rs6906846	6	31245736	2.80882e-09
LTL	Susceptibility	rs2854005	6	31313916	1.11679e-14
LTL	Susceptibility	rs1126338	7	159055169	6.2046e-09
LTL	Susceptibility	rs3184504	12	111884608	8.21696e-09
LTL	Susceptibility	rs11637616	15	42123132	6.0819e-09
LTL	Susceptibility	rs62062552	17	7879846	2.67632e-08
LTL	Susceptibility	rs144204502	17	76183233	1.34498e-13
LTL	Susceptibility	rs2304256	19	10475652	3.50678e-10
LTL	Hospitalization	rs10782651	1	77934335	5.0782e-09
LTL	Hospitalization	rs34517439	1	78450517	4.0651e-14
LTL	Hospitalization	rs300162	2	17981360	4.35932e-08
LTL	Hospitalization	rs2001948	3	128419649	4.62439e-08
LTL	Hospitalization	rs1420467	3	168727080	2.09777e-08
LTL	Hospitalization	rs4955567	3	169082952	1.34444e-08
LTL	Hospitalization	rs6811668	4	2205728	1.30617e-08
LTL	Hospitalization	rs7661515	4	48517352	2.30435e-09
LTL	Hospitalization	rs3132489	6	31242674	2.89461e-16
LTL	Hospitalization	rs3093953	6	31474688	1.01954e-10
LTL	Hospitalization	rs565783711	7	124821265	1.63262e-08
LTL	Hospitalization	rs7456670	7	159100287	9.38724e-15
LTL	Hospitalization	rs7318746	13	73626552	3.18396e-08
LTL	Hospitalization	rs77534576	17	47940666	3.60669e-16
LTL	Hospitalization	rs2304256	19	10475652	7.06602e-20
LTL	Hospitalization	rs45524632	19	10596988	1.1334e-12
LTL	Severity	rs34517439	1	78450517	4.38636e-12
LTL	Severity	rs56255908	1	200724009	7.68234e-09
LTL	Severity	rs2111082	3	168820427	1.75986e-09
LTL	Severity	rs4955567	3	169082952	1.39341e-08
LTL	Severity	rs7624729	3	170281322	3.09268e-09
LTL	Severity	rs112303747	4	164226491	2.47508e-09
LTL	Severity	rs77937	5	131322294	1.57978e-09
LTL	Severity	rs1128175	6	31150435	6.96606e-17
LTL	Severity	rs2523500	6	31518354	2.58188e-14
LTL	Severity	rs4909125	7	159086389	1.02669e-15
LTL	Severity	rs61861158	10	105661686	4.54209e-08
LTL	Severity	rs75505823	12	57540956	3.44719e-09
LTL	Severity	rs440	12	112228714	6.86359e-09
LTL	Severity	rs9573031	13	73351077	5.08655e-09
LTL	Severity	rs77534576	17	47940666	2.68306e-15
LTL	Severity	rs2304256	19	10475652	3.62829e-23
LTL	Severity	rs45524632	19	10596988	8.66346e-14

## Sheet: sTable 4
sTable 4	Colocalization results between LTL and COVID-19 phenotypes
Trait 1	Trait 2	SNP	PP.H0.abf	PP.H1.abf	PP.H2.abf	PP.H3.abf	PP.H4.abf
LTL	Susceptibility	rs144204502	2.73434e-22	0.28654	5.19827e-23	0.0538146	0.659646
LTL	Hospitalizatiaon	rs34517439	1.40482e-06	7.18855e-06	0.00191707	0.00882054	0.989254
LTL	Severity	rs34517439	0.000159909	0.000817582	0.000939679	0.00381011	0.994273
LTL	Severity	rs56255908	0.082976	0.0605719	0.0833452	0.0601285	0.712978

## Sheet: sTable 5
sTable 5	FM-summary results for COVID-19 phenotypes
Trait	index_SNP	99% credible set of SNPs	cumSum
LTL & Susceptibility	rs1042148	rs2517549	0.999988
LTL & Susceptibility	rs1042148	rs2508015	0.999923
LTL & Susceptibility	rs1042148	rs2523877	0.999971
LTL & Susceptibility	rs1042148	rs2844647	0.999964
LTL & Susceptibility	rs1042148	rs2248386	0.999967
LTL & Susceptibility	rs1042148	rs2844646	0.999979
LTL & Susceptibility	rs1042148	rs3131926	0.999946
LTL & Susceptibility	rs1042148	rs2844644	0.99979
LTL & Susceptibility	rs1042148	rs2251830	0.999565
LTL & Susceptibility	rs1042148	rs2523866	0.999877
LTL & Susceptibility	rs1042148	rs2844643	0.999906
LTL & Susceptibility	rs1042148	rs2523865	0.999692
LTL & Susceptibility	rs1042148	rs2523864	0.998981
LTL & Susceptibility	rs1042148	rs2523861	0.998806
LTL & Susceptibility	rs1042148	rs2517530	0.999137
LTL & Susceptibility	rs1042148	rs2428517	0.99863
LTL & Susceptibility	rs1042148	rs1042148	1
LTL & Susceptibility	rs1042148	rs3132553	0.999998
LTL & Susceptibility	rs1042148	rs3132551	0.999985
LTL & Susceptibility	rs1042148	rs3094211	0.999993
LTL & Susceptibility	rs1042148	rs3132549	0.999977
LTL & Susceptibility	rs1042148	rs3132548	0.999997
LTL & Susceptibility	rs1042148	rs3095323	0.999995
LTL & Susceptibility	rs1042148	rs3095322	0.999985
LTL & Susceptibility	rs1042148	rs3095321	0.999992
LTL & Susceptibility	rs1042148	rs3132547	0.999989
LTL & Susceptibility	rs1042148	rs3095320	0.999994
LTL & Susceptibility	rs1042148	rs3095319	0.999989
LTL & Susceptibility	rs1042148	rs2302398	0.99999
LTL & Susceptibility	rs1042148	rs2302397	0.999992
LTL & Susceptibility	rs1042148	rs2302396	0.999986
LTL & Susceptibility	rs1042148	rs3132546	0.999997
LTL & Susceptibility	rs1042148	rs3132545	0.999987
LTL & Susceptibility	rs1042148	rs3094197	0.999996
LTL & Susceptibility	rs1042148	rs3131005	0.999998
LTL & Susceptibility	rs1042148	rs3131009	0.999915
LTL & Susceptibility	rs1042148	rs1061118	0.999999
LTL & Susceptibility	rs1042148	rs3130932	1
LTL & Susceptibility	rs1042148	rs1128175	0.998453
LTL & Susceptibility	rs1042148	rs3095255	0.999991
LTL & Susceptibility	rs1042148	rs3134745	0.99993
LTL & Susceptibility	rs1042148	rs3130693	0.999941
LTL & Susceptibility	rs1042148	rs3132485	0.999936
LTL & Susceptibility	rs1042148	rs6906846	0.999951
LTL & Susceptibility	rs1042148	rs9265747	0.994134
LTL & Susceptibility	rs1042148	rs9265772	0.999984
LTL & Susceptibility	rs1042148	rs9265773	0.999424
LTL & Susceptibility	rs1042148	rs9265789	0.999845
LTL & Susceptibility	rs1042148	rs9265884	0.999282
LTL & Susceptibility	rs1042148	rs2507997	0.997469
LTL & Susceptibility	rs1042148	rs2523613	0.999955
LTL & Susceptibility	rs1042148	rs3128982	0.999999
LTL & Susceptibility	rs1042148	rs3099836	0.999999
LTL & Susceptibility	rs1042148	rs3130902	0.999996
LTL & Susceptibility	rs1042148	rs2523500	0.999959
LTL & Susceptibility	rs1042148	rs2516383	0.999962
LTL & Susceptibility	rs1042148	rs2516396	0.999969
LTL & Susceptibility	rs1042148	rs928815	0.999975
LTL & Susceptibility	rs1042148	rs3135043	0.999982
LTL & Susceptibility	rs1042148	rs2857602	0.999973
LTL & Susceptibility	rs1042148	rs2844486	0.999981
LTL & Susceptibility	rs1042148	rs2736190	0.999996
LTL & Susceptibility	rs1042148	rs2857596	0.999994
LTL & Susceptibility	rs1061118	rs2517549	0.999988
LTL & Susceptibility	rs1061118	rs2508015	0.999923
LTL & Susceptibility	rs1061118	rs2523877	0.999971
LTL & Susceptibility	rs1061118	rs2844647	0.999964
LTL & Susceptibility	rs1061118	rs2248386	0.999967
LTL & Susceptibility	rs1061118	rs2844646	0.999979
LTL & Susceptibility	rs1061118	rs3131926	0.999946
LTL & Susceptibility	rs1061118	rs2844644	0.99979
LTL & Susceptibility	rs1061118	rs2251830	0.999565
LTL & Susceptibility	rs1061118	rs2523866	0.999877
LTL & Susceptibility	rs1061118	rs2844643	0.999906
LTL & Susceptibility	rs1061118	rs2523865	0.999692
LTL & Susceptibility	rs1061118	rs2523864	0.998981
LTL & Susceptibility	rs1061118	rs2523861	0.998806
LTL & Susceptibility	rs1061118	rs2517530	0.999137
LTL & Susceptibility	rs1061118	rs2428517	0.99863
LTL & Susceptibility	rs1061118	rs1042148	1
LTL & Susceptibility	rs1061118	rs3132553	0.999998
LTL & Susceptibility	rs1061118	rs3132551	0.999985
LTL & Susceptibility	rs1061118	rs3094211	0.999993
LTL & Susceptibility	rs1061118	rs3132549	0.999977
LTL & Susceptibility	rs1061118	rs3132548	0.999997
LTL & Susceptibility	rs1061118	rs3095323	0.999995
LTL & Susceptibility	rs1061118	rs3095322	0.999985
LTL & Susceptibility	rs1061118	rs3095321	0.999992
LTL & Susceptibility	rs1061118	rs3132547	0.999989
LTL & Susceptibility	rs1061118	rs3095320	0.999994
LTL & Susceptibility	rs1061118	rs3095319	0.999989
LTL & Susceptibility	rs1061118	rs2302398	0.99999
LTL & Susceptibility	rs1061118	rs2302397	0.999992
LTL & Susceptibility	rs1061118	rs2302396	0.999986
LTL & Susceptibility	rs1061118	rs3132546	0.999997
LTL & Susceptibility	rs1061118	rs3132545	0.999987
LTL & Susceptibility	rs1061118	rs3094197	0.999996
LTL & Susceptibility	rs1061118	rs3131005	0.999998
LTL & Susceptibility	rs1061118	rs3131009	0.999915
LTL & Susceptibility	rs1061118	rs1061118	0.999999
LTL & Susceptibility	rs1061118	rs3130932	1
LTL & Susceptibility	rs1061118	rs1128175	0.998453
LTL & Susceptibility	rs1061118	rs3095255	0.999991
LTL & Susceptibility	rs1061118	rs3134745	0.99993
LTL & Susceptibility	rs1061118	rs3130693	0.999941
LTL & Susceptibility	rs1061118	rs3132485	0.999936
LTL & Susceptibility	rs1061118	rs6906846	0.999951
LTL & Susceptibility	rs1061118	rs9265747	0.994134
LTL & Susceptibility	rs1061118	rs9265772	0.999984
LTL & Susceptibility	rs1061118	rs9265773	0.999424
LTL & Susceptibility	rs1061118	rs9265789	0.999845
LTL & Susceptibility	rs1061118	rs9265884	0.999282
LTL & Susceptibility	rs1061118	rs2507997	0.997469
LTL & Susceptibility	rs1061118	rs2523613	0.999955
LTL & Susceptibility	rs1061118	rs3128982	0.999999
LTL & Susceptibility	rs1061118	rs3099836	0.999999
LTL & Susceptibility	rs1061118	rs3130902	0.999996
LTL & Susceptibility	rs1061118	rs2523500	0.999959
LTL & Susceptibility	rs1061118	rs2516383	0.999962
LTL & Susceptibility	rs1061118	rs2516396	0.999969
LTL & Susceptibility	rs1061118	rs928815	0.999975
LTL & Susceptibility	rs1061118	rs3135043	0.999982
LTL & Susceptibility	rs1061118	rs2857602	0.999973
LTL & Susceptibility	rs1061118	rs2844486	0.999981
LTL & Susceptibility	rs1061118	rs2736190	0.999996
LTL & Susceptibility	rs1061118	rs2857596	0.999994
LTL & Susceptibility	rs10774624	rs11065822	1
LTL & Susceptibility	rs10804836	rs6765618	0.990829
LTL & Susceptibility	rs10804836	rs6441597	0.993412
LTL & Susceptibility	rs10804836	rs2317689	0.992481
LTL & Susceptibility	rs10804836	rs9861229	0.99993
LTL & Susceptibility	rs10804836	rs6763800	0.990352
LTL & Susceptibility	rs10804836	rs9832890	0.998391
LTL & Susceptibility	rs10804836	rs2317743	0.992947
LTL & Susceptibility	rs10804836	rs2317744	0.991067
LTL & Susceptibility	rs10804836	rs13319827	0.995457
LTL & Susceptibility	rs10804836	rs13326777	0.99819
LTL & Susceptibility	rs10804836	rs28883302	0.99968
LTL & Susceptibility	rs10804836	rs56849605	0.996759
LTL & Susceptibility	rs10804836	rs56230566	0.998582
LTL & Susceptibility	rs10804836	rs2049107	0.997174
LTL & Susceptibility	rs10804836	rs2049108	0.994104
LTL & Susceptibility	rs10804836	rs13318385	0.991304
LTL & Susceptibility	rs10804836	rs7646962	0.996545
LTL & Susceptibility	rs10804836	rs9857389	0.992714
LTL & Susceptibility	rs10804836	rs1915310	0.991778
LTL & Susceptibility	rs10804836	rs12497154	0.996968
LTL & Susceptibility	rs10804836	rs6762811	0.994333
LTL & Susceptibility	rs10804836	rs2317747	0.991541
LTL & Susceptibility	rs10804836	rs7630419	0.99985
LTL & Susceptibility	rs10804836	rs6777409	0.999767
LTL & Susceptibility	rs10804836	rs6806203	0.999319
LTL & Susceptibility	rs10804836	rs188461340	0.999593
LTL & Susceptibility	rs10804836	rs28790912	0.992013
LTL & Susceptibility	rs10804836	rs2317703	0.99501
LTL & Susceptibility	rs10804836	rs6441609	0.99318
LTL & Susceptibility	rs10804836	rs7653081	0.993645
LTL & Susceptibility	rs10804836	rs12630944	0.997785
LTL & Susceptibility	rs10804836	rs77719452	0.99896
LTL & Susceptibility	rs10804836	rs55721154	0.995679
LTL & Susceptibility	rs10804836	rs55889649	0.997988
LTL & Susceptibility	rs10804836	rs78094726	0.999477
LTL & Susceptibility	rs10804836	rs59085990	0.999144
LTL & Susceptibility	rs10804836	rs55774498	0.998772
LTL & Susceptibility	rs10804836	rs4525837	0.993875
LTL & Susceptibility	rs10804836	rs7629394	1
LTL & Susceptibility	rs10804836	rs9864932	0.995898
LTL & Susceptibility	rs10804836	rs59345491	0.995234
LTL & Susceptibility	rs10804836	rs11923990	0.99059
LTL & Susceptibility	rs10804836	rs9880120	0.997583
LTL & Susceptibility	rs10804836	rs12487776	0.99633
LTL & Susceptibility	rs10804836	rs1918407	0.996115
LTL & Susceptibility	rs10804836	rs12496243	0.99738
LTL & Susceptibility	rs10804836	rs9865059	0.99456
LTL & Susceptibility	rs10804836	rs2317705	0.990112
LTL & Susceptibility	rs10804836	rs4683928	0.992247
LTL & Susceptibility	rs10804836	rs2114300	0.994786
LTL & Susceptibility	rs10804837	rs6765618	0.990829
LTL & Susceptibility	rs10804837	rs6441597	0.993412
LTL & Susceptibility	rs10804837	rs2317689	0.992481
LTL & Susceptibility	rs10804837	rs9861229	0.99993
LTL & Susceptibility	rs10804837	rs6763800	0.990352
LTL & Susceptibility	rs10804837	rs9832890	0.998391
LTL & Susceptibility	rs10804837	rs2317743	0.992947
LTL & Susceptibility	rs10804837	rs2317744	0.991067
LTL & Susceptibility	rs10804837	rs13319827	0.995457
LTL & Susceptibility	rs10804837	rs13326777	0.99819
LTL & Susceptibility	rs10804837	rs28883302	0.99968
LTL & Susceptibility	rs10804837	rs56849605	0.996759
LTL & Susceptibility	rs10804837	rs56230566	0.998582
LTL & Susceptibility	rs10804837	rs2049107	0.997174
LTL & Susceptibility	rs10804837	rs2049108	0.994104
LTL & Susceptibility	rs10804837	rs13318385	0.991304
LTL & Susceptibility	rs10804837	rs7646962	0.996545
LTL & Susceptibility	rs10804837	rs9857389	0.992714
LTL & Susceptibility	rs10804837	rs1915310	0.991778
LTL & Susceptibility	rs10804837	rs12497154	0.996968
LTL & Susceptibility	rs10804837	rs6762811	0.994333
LTL & Susceptibility	rs10804837	rs2317747	0.991541
LTL & Susceptibility	rs10804837	rs7630419	0.99985
LTL & Susceptibility	rs10804837	rs6777409	0.999767
LTL & Susceptibility	rs10804837	rs6806203	0.999319
LTL & Susceptibility	rs10804837	rs188461340	0.999593
LTL & Susceptibility	rs10804837	rs28790912	0.992013
LTL & Susceptibility	rs10804837	rs2317703	0.99501
LTL & Susceptibility	rs10804837	rs6441609	0.99318
LTL & Susceptibility	rs10804837	rs7653081	0.993645
LTL & Susceptibility	rs10804837	rs12630944	0.997785
LTL & Susceptibility	rs10804837	rs77719452	0.99896
LTL & Susceptibility	rs10804837	rs55721154	0.995679
LTL & Susceptibility	rs10804837	rs55889649	0.997988
LTL & Susceptibility	rs10804837	rs78094726	0.999477
LTL & Susceptibility	rs10804837	rs59085990	0.999144
LTL & Susceptibility	rs10804837	rs55774498	0.998772
LTL & Susceptibility	rs10804837	rs4525837	0.993875
LTL & Susceptibility	rs10804837	rs7629394	1
LTL & Susceptibility	rs10804837	rs9864932	0.995898
LTL & Susceptibility	rs10804837	rs59345491	0.995234
LTL & Susceptibility	rs10804837	rs11923990	0.99059
LTL & Susceptibility	rs10804837	rs9880120	0.997583
LTL & Susceptibility	rs10804837	rs12487776	0.99633
LTL & Susceptibility	rs10804837	rs1918407	0.996115
LTL & Susceptibility	rs10804837	rs12496243	0.99738
LTL & Susceptibility	rs10804837	rs9865059	0.99456
LTL & Susceptibility	rs10804837	rs2317705	0.990112
LTL & Susceptibility	rs10804837	rs4683928	0.992247
LTL & Susceptibility	rs10804837	rs2114300	0.994786
LTL & Susceptibility	rs10936606	rs6765618	0.990829
LTL & Susceptibility	rs10936606	rs6441597	0.993412
LTL & Susceptibility	rs10936606	rs2317689	0.992481
LTL & Susceptibility	rs10936606	rs9861229	0.99993
LTL & Susceptibility	rs10936606	rs6763800	0.990352
LTL & Susceptibility	rs10936606	rs9832890	0.998391
LTL & Susceptibility	rs10936606	rs2317743	0.992947
LTL & Susceptibility	rs10936606	rs2317744	0.991067
LTL & Susceptibility	rs10936606	rs13319827	0.995457
LTL & Susceptibility	rs10936606	rs13326777	0.99819
LTL & Susceptibility	rs10936606	rs28883302	0.99968
LTL & Susceptibility	rs10936606	rs56849605	0.996759
LTL & Susceptibility	rs10936606	rs56230566	0.998582
LTL & Susceptibility	rs10936606	rs2049107	0.997174
LTL & Susceptibility	rs10936606	rs2049108	0.994104
LTL & Susceptibility	rs10936606	rs13318385	0.991304
LTL & Susceptibility	rs10936606	rs7646962	0.996545
LTL & Susceptibility	rs10936606	rs9857389	0.992714
LTL & Susceptibility	rs10936606	rs1915310	0.991778
LTL & Susceptibility	rs10936606	rs12497154	0.996968
LTL & Susceptibility	rs10936606	rs6762811	0.994333
LTL & Susceptibility	rs10936606	rs2317747	0.991541
LTL & Susceptibility	rs10936606	rs7630419	0.99985
LTL & Susceptibility	rs10936606	rs6777409	0.999767
LTL & Susceptibility	rs10936606	rs6806203	0.999319
LTL & Susceptibility	rs10936606	rs188461340	0.999593
LTL & Susceptibility	rs10936606	rs28790912	0.992013
LTL & Susceptibility	rs10936606	rs2317703	0.99501
LTL & Susceptibility	rs10936606	rs6441609	0.99318
LTL & Susceptibility	rs10936606	rs7653081	0.993645
LTL & Susceptibility	rs10936606	rs12630944	0.997785
LTL & Susceptibility	rs10936606	rs77719452	0.99896
LTL & Susceptibility	rs10936606	rs55721154	0.995679
LTL & Susceptibility	rs10936606	rs55889649	0.997988
LTL & Susceptibility	rs10936606	rs78094726	0.999477
LTL & Susceptibility	rs10936606	rs59085990	0.999144
LTL & Susceptibility	rs10936606	rs55774498	0.998772
LTL & Susceptibility	rs10936606	rs4525837	0.993875
LTL & Susceptibility	rs10936606	rs7629394	1
LTL & Susceptibility	rs10936606	rs9864932	0.995898
LTL & Susceptibility	rs10936606	rs59345491	0.995234
LTL & Susceptibility	rs10936606	rs11923990	0.99059
LTL & Susceptibility	rs10936606	rs9880120	0.997583
LTL & Susceptibility	rs10936606	rs12487776	0.99633
LTL & Susceptibility	rs10936606	rs1918407	0.996115
LTL & Susceptibility	rs10936606	rs12496243	0.99738
LTL & Susceptibility	rs10936606	rs9865059	0.99456
LTL & Susceptibility	rs10936606	rs2317705	0.990112
LTL & Susceptibility	rs10936606	rs4683928	0.992247
LTL & Susceptibility	rs10936606	rs2114300	0.994786
LTL & Susceptibility	rs10936608	rs6765618	0.990829
LTL & Susceptibility	rs10936608	rs6441597	0.993412
LTL & Susceptibility	rs10936608	rs2317689	0.992481
LTL & Susceptibility	rs10936608	rs9861229	0.99993
LTL & Susceptibility	rs10936608	rs6763800	0.990352
LTL & Susceptibility	rs10936608	rs9832890	0.998391
LTL & Susceptibility	rs10936608	rs2317743	0.992947
LTL & Susceptibility	rs10936608	rs2317744	0.991067
LTL & Susceptibility	rs10936608	rs13319827	0.995457
LTL & Susceptibility	rs10936608	rs13326777	0.99819
LTL & Susceptibility	rs10936608	rs28883302	0.99968
LTL & Susceptibility	rs10936608	rs56849605	0.996759
LTL & Susceptibility	rs10936608	rs56230566	0.998582
LTL & Susceptibility	rs10936608	rs2049107	0.997174
LTL & Susceptibility	rs10936608	rs2049108	0.994104
LTL & Susceptibility	rs10936608	rs13318385	0.991304
LTL & Susceptibility	rs10936608	rs7646962	0.996545
LTL & Susceptibility	rs10936608	rs9857389	0.992714
LTL & Susceptibility	rs10936608	rs1915310	0.991778
LTL & Susceptibility	rs10936608	rs12497154	0.996968
LTL & Susceptibility	rs10936608	rs6762811	0.994333
LTL & Susceptibility	rs10936608	rs2317747	0.991541
LTL & Susceptibility	rs10936608	rs7630419	0.99985
LTL & Susceptibility	rs10936608	rs6777409	0.999767
LTL & Susceptibility	rs10936608	rs6806203	0.999319
LTL & Susceptibility	rs10936608	rs188461340	0.999593
LTL & Susceptibility	rs10936608	rs28790912	0.992013
LTL & Susceptibility	rs10936608	rs2317703	0.99501
LTL & Susceptibility	rs10936608	rs6441609	0.99318
LTL & Susceptibility	rs10936608	rs7653081	0.993645
LTL & Susceptibility	rs10936608	rs12630944	0.997785
LTL & Susceptibility	rs10936608	rs77719452	0.99896
LTL & Susceptibility	rs10936608	rs55721154	0.995679
LTL & Susceptibility	rs10936608	rs55889649	0.997988
LTL & Susceptibility	rs10936608	rs78094726	0.999477
LTL & Susceptibility	rs10936608	rs59085990	0.999144
LTL & Susceptibility	rs10936608	rs55774498	0.998772
LTL & Susceptibility	rs10936608	rs4525837	0.993875
LTL & Susceptibility	rs10936608	rs7629394	1
LTL & Susceptibility	rs10936608	rs9864932	0.995898
LTL & Susceptibility	rs10936608	rs59345491	0.995234
LTL & Susceptibility	rs10936608	rs11923990	0.99059
LTL & Susceptibility	rs10936608	rs9880120	0.997583
LTL & Susceptibility	rs10936608	rs12487776	0.99633
LTL & Susceptibility	rs10936608	rs1918407	0.996115
LTL & Susceptibility	rs10936608	rs12496243	0.99738
LTL & Susceptibility	rs10936608	rs9865059	0.99456
LTL & Susceptibility	rs10936608	rs2317705	0.990112
LTL & Susceptibility	rs10936608	rs4683928	0.992247
LTL & Susceptibility	rs10936608	rs2114300	0.994786
LTL & Susceptibility	rs10936609	rs6765618	0.990829
LTL & Susceptibility	rs10936609	rs6441597	0.993412
LTL & Susceptibility	rs10936609	rs2317689	0.992481
LTL & Susceptibility	rs10936609	rs9861229	0.99993
LTL & Susceptibility	rs10936609	rs6763800	0.990352
LTL & Susceptibility	rs10936609	rs9832890	0.998391
LTL & Susceptibility	rs10936609	rs2317743	0.992947
LTL & Susceptibility	rs10936609	rs2317744	0.991067
LTL & Susceptibility	rs10936609	rs13319827	0.995457
LTL & Susceptibility	rs10936609	rs13326777	0.99819
LTL & Susceptibility	rs10936609	rs28883302	0.99968
LTL & Susceptibility	rs10936609	rs56849605	0.996759
LTL & Susceptibility	rs10936609	rs56230566	0.998582
LTL & Susceptibility	rs10936609	rs2049107	0.997174
LTL & Susceptibility	rs10936609	rs2049108	0.994104
LTL & Susceptibility	rs10936609	rs13318385	0.991304
LTL & Susceptibility	rs10936609	rs7646962	0.996545
LTL & Susceptibility	rs10936609	rs9857389	0.992714
LTL & Susceptibility	rs10936609	rs1915310	0.991778
LTL & Susceptibility	rs10936609	rs12497154	0.996968
LTL & Susceptibility	rs10936609	rs6762811	0.994333
LTL & Susceptibility	rs10936609	rs2317747	0.991541
LTL & Susceptibility	rs10936609	rs7630419	0.99985
LTL & Susceptibility	rs10936609	rs6777409	0.999767
LTL & Susceptibility	rs10936609	rs6806203	0.999319
LTL & Susceptibility	rs10936609	rs188461340	0.999593
LTL & Susceptibility	rs10936609	rs28790912	0.992013
LTL & Susceptibility	rs10936609	rs2317703	0.99501
LTL & Susceptibility	rs10936609	rs6441609	0.99318
LTL & Susceptibility	rs10936609	rs7653081	0.993645
LTL & Susceptibility	rs10936609	rs12630944	0.997785
LTL & Susceptibility	rs10936609	rs77719452	0.99896
LTL & Susceptibility	rs10936609	rs55721154	0.995679
LTL & Susceptibility	rs10936609	rs55889649	0.997988
LTL & Susceptibility	rs10936609	rs78094726	0.999477
LTL & Susceptibility	rs10936609	rs59085990	0.999144
LTL & Susceptibility	rs10936609	rs55774498	0.998772
LTL & Susceptibility	rs10936609	rs4525837	0.993875
LTL & Susceptibility	rs10936609	rs7629394	1
LTL & Susceptibility	rs10936609	rs9864932	0.995898
LTL & Susceptibility	rs10936609	rs59345491	0.995234
LTL & Susceptibility	rs10936609	rs11923990	0.99059
LTL & Susceptibility	rs10936609	rs9880120	0.997583
LTL & Susceptibility	rs10936609	rs12487776	0.99633
LTL & Susceptibility	rs10936609	rs1918407	0.996115
LTL & Susceptibility	rs10936609	rs12496243	0.99738
LTL & Susceptibility	rs10936609	rs9865059	0.99456
LTL & Susceptibility	rs10936609	rs2317705	0.990112
LTL & Susceptibility	rs10936609	rs4683928	0.992247
LTL & Susceptibility	rs10936609	rs2114300	0.994786
LTL & Susceptibility	rs10936621	rs6765618	0.990829
LTL & Susceptibility	rs10936621	rs6441597	0.993412
LTL & Susceptibility	rs10936621	rs2317689	0.992481
LTL & Susceptibility	rs10936621	rs9861229	0.99993
LTL & Susceptibility	rs10936621	rs6763800	0.990352
LTL & Susceptibility	rs10936621	rs9832890	0.998391
LTL & Susceptibility	rs10936621	rs2317743	0.992947
LTL & Susceptibility	rs10936621	rs2317744	0.991067
LTL & Susceptibility	rs10936621	rs13319827	0.995457
LTL & Susceptibility	rs10936621	rs13326777	0.99819
LTL & Susceptibility	rs10936621	rs28883302	0.99968
LTL & Susceptibility	rs10936621	rs56849605	0.996759
LTL & Susceptibility	rs10936621	rs56230566	0.998582
LTL & Susceptibility	rs10936621	rs2049107	0.997174
LTL & Susceptibility	rs10936621	rs2049108	0.994104
LTL & Susceptibility	rs10936621	rs13318385	0.991304
LTL & Susceptibility	rs10936621	rs7646962	0.996545
LTL & Susceptibility	rs10936621	rs9857389	0.992714
LTL & Susceptibility	rs10936621	rs1915310	0.991778
LTL & Susceptibility	rs10936621	rs12497154	0.996968
LTL & Susceptibility	rs10936621	rs6762811	0.994333
LTL & Susceptibility	rs10936621	rs2317747	0.991541
LTL & Susceptibility	rs10936621	rs7630419	0.99985
LTL & Susceptibility	rs10936621	rs6777409	0.999767
LTL & Susceptibility	rs10936621	rs6806203	0.999319
LTL & Susceptibility	rs10936621	rs188461340	0.999593
LTL & Susceptibility	rs10936621	rs28790912	0.992013
LTL & Susceptibility	rs10936621	rs2317703	0.99501
LTL & Susceptibility	rs10936621	rs6441609	0.99318
LTL & Susceptibility	rs10936621	rs7653081	0.993645
LTL & Susceptibility	rs10936621	rs12630944	0.997785
LTL & Susceptibility	rs10936621	rs77719452	0.99896
LTL & Susceptibility	rs10936621	rs55721154	0.995679
LTL & Susceptibility	rs10936621	rs55889649	0.997988
LTL & Susceptibility	rs10936621	rs78094726	0.999477
LTL & Susceptibility	rs10936621	rs59085990	0.999144
LTL & Susceptibility	rs10936621	rs55774498	0.998772
LTL & Susceptibility	rs10936621	rs4525837	0.993875
LTL & Susceptibility	rs10936621	rs7629394	1
LTL & Susceptibility	rs10936621	rs9864932	0.995898
LTL & Susceptibility	rs10936621	rs59345491	0.995234
LTL & Susceptibility	rs10936621	rs11923990	0.99059
LTL & Susceptibility	rs10936621	rs9880120	0.997583
LTL & Susceptibility	rs10936621	rs12487776	0.99633
LTL & Susceptibility	rs10936621	rs1918407	0.996115
LTL & Susceptibility	rs10936621	rs12496243	0.99738
LTL & Susceptibility	rs10936621	rs9865059	0.99456
LTL & Susceptibility	rs10936621	rs2317705	0.990112
LTL & Susceptibility	rs10936621	rs4683928	0.992247
LTL & Susceptibility	rs10936621	rs2114300	0.994786
LTL & Susceptibility	rs10936628	rs6765618	0.990829
LTL & Susceptibility	rs10936628	rs6441597	0.993412
LTL & Susceptibility	rs10936628	rs2317689	0.992481
LTL & Susceptibility	rs10936628	rs9861229	0.99993
LTL & Susceptibility	rs10936628	rs6763800	0.990352
LTL & Susceptibility	rs10936628	rs9832890	0.998391
LTL & Susceptibility	rs10936628	rs2317743	0.992947
LTL & Susceptibility	rs10936628	rs2317744	0.991067
LTL & Susceptibility	rs10936628	rs13319827	0.995457
LTL & Susceptibility	rs10936628	rs13326777	0.99819
LTL & Susceptibility	rs10936628	rs28883302	0.99968
LTL & Susceptibility	rs10936628	rs56849605	0.996759
LTL & Susceptibility	rs10936628	rs56230566	0.998582
LTL & Susceptibility	rs10936628	rs2049107	0.997174
LTL & Susceptibility	rs10936628	rs2049108	0.994104
LTL & Susceptibility	rs10936628	rs13318385	0.991304
LTL & Susceptibility	rs10936628	rs7646962	0.996545
LTL & Susceptibility	rs10936628	rs9857389	0.992714
LTL & Susceptibility	rs10936628	rs1915310	0.991778
LTL & Susceptibility	rs10936628	rs12497154	0.996968
LTL & Susceptibility	rs10936628	rs6762811	0.994333
LTL & Susceptibility	rs10936628	rs2317747	0.991541
LTL & Susceptibility	rs10936628	rs7630419	0.99985
LTL & Susceptibility	rs10936628	rs6777409	0.999767
LTL & Susceptibility	rs10936628	rs6806203	0.999319
LTL & Susceptibility	rs10936628	rs188461340	0.999593
LTL & Susceptibility	rs10936628	rs28790912	0.992013
LTL & Susceptibility	rs10936628	rs2317703	0.99501
LTL & Susceptibility	rs10936628	rs6441609	0.99318
LTL & Susceptibility	rs10936628	rs7653081	0.993645
LTL & Susceptibility	rs10936628	rs12630944	0.997785
LTL & Susceptibility	rs10936628	rs77719452	0.99896
LTL & Susceptibility	rs10936628	rs55721154	0.995679
LTL & Susceptibility	rs10936628	rs55889649	0.997988
LTL & Susceptibility	rs10936628	rs78094726	0.999477
LTL & Susceptibility	rs10936628	rs59085990	0.999144
LTL & Susceptibility	rs10936628	rs55774498	0.998772
LTL & Susceptibility	rs10936628	rs4525837	0.993875
LTL & Susceptibility	rs10936628	rs7629394	1
LTL & Susceptibility	rs10936628	rs9864932	0.995898
LTL & Susceptibility	rs10936628	rs59345491	0.995234
LTL & Susceptibility	rs10936628	rs11923990	0.99059
LTL & Susceptibility	rs10936628	rs9880120	0.997583
LTL & Susceptibility	rs10936628	rs12487776	0.99633
LTL & Susceptibility	rs10936628	rs1918407	0.996115
LTL & Susceptibility	rs10936628	rs12496243	0.99738
LTL & Susceptibility	rs10936628	rs9865059	0.99456
LTL & Susceptibility	rs10936628	rs2317705	0.990112
LTL & Susceptibility	rs10936628	rs4683928	0.992247
LTL & Susceptibility	rs10936628	rs2114300	0.994786
LTL & Susceptibility	rs10936629	rs6765618	0.990829
LTL & Susceptibility	rs10936629	rs6441597	0.993412
LTL & Susceptibility	rs10936629	rs2317689	0.992481
LTL & Susceptibility	rs10936629	rs9861229	0.99993
LTL & Susceptibility	rs10936629	rs6763800	0.990352
LTL & Susceptibility	rs10936629	rs9832890	0.998391
LTL & Susceptibility	rs10936629	rs2317743	0.992947
LTL & Susceptibility	rs10936629	rs2317744	0.991067
LTL & Susceptibility	rs10936629	rs13319827	0.995457
LTL & Susceptibility	rs10936629	rs13326777	0.99819
LTL & Susceptibility	rs10936629	rs28883302	0.99968
LTL & Susceptibility	rs10936629	rs56849605	0.996759
LTL & Susceptibility	rs10936629	rs56230566	0.998582
LTL & Susceptibility	rs10936629	rs2049107	0.997174
LTL & Susceptibility	rs10936629	rs2049108	0.994104
LTL & Susceptibility	rs10936629	rs13318385	0.991304
LTL & Susceptibility	rs10936629	rs7646962	0.996545
LTL & Susceptibility	rs10936629	rs9857389	0.992714
LTL & Susceptibility	rs10936629	rs1915310	0.991778
LTL & Susceptibility	rs10936629	rs12497154	0.996968
LTL & Susceptibility	rs10936629	rs6762811	0.994333
LTL & Susceptibility	rs10936629	rs2317747	0.991541
LTL & Susceptibility	rs10936629	rs7630419	0.99985
LTL & Susceptibility	rs10936629	rs6777409	0.999767
LTL & Susceptibility	rs10936629	rs6806203	0.999319
LTL & Susceptibility	rs10936629	rs188461340	0.999593
LTL & Susceptibility	rs10936629	rs28790912	0.992013
LTL & Susceptibility	rs10936629	rs2317703	0.99501
LTL & Susceptibility	rs10936629	rs6441609	0.99318
LTL & Susceptibility	rs10936629	rs7653081	0.993645
LTL & Susceptibility	rs10936629	rs12630944	0.997785
LTL & Susceptibility	rs10936629	rs77719452	0.99896
LTL & Susceptibility	rs10936629	rs55721154	0.995679
LTL & Susceptibility	rs10936629	rs55889649	0.997988
LTL & Susceptibility	rs10936629	rs78094726	0.999477
LTL & Susceptibility	rs10936629	rs59085990	0.999144
LTL & Susceptibility	rs10936629	rs55774498	0.998772
LTL & Susceptibility	rs10936629	rs4525837	0.993875
LTL & Susceptibility	rs10936629	rs7629394	1
LTL & Susceptibility	rs10936629	rs9864932	0.995898
LTL & Susceptibility	rs10936629	rs59345491	0.995234
LTL & Susceptibility	rs10936629	rs11923990	0.99059
LTL & Susceptibility	rs10936629	rs9880120	0.997583
LTL & Susceptibility	rs10936629	rs12487776	0.99633
LTL & Susceptibility	rs10936629	rs1918407	0.996115
LTL & Susceptibility	rs10936629	rs12496243	0.99738
LTL & Susceptibility	rs10936629	rs9865059	0.99456
LTL & Susceptibility	rs10936629	rs2317705	0.990112
LTL & Susceptibility	rs10936629	rs4683928	0.992247
LTL & Susceptibility	rs10936629	rs2114300	0.994786
LTL & Susceptibility	rs10936631	rs6765618	0.990829
LTL & Susceptibility	rs10936631	rs6441597	0.993412
LTL & Susceptibility	rs10936631	rs2317689	0.992481
LTL & Susceptibility	rs10936631	rs9861229	0.99993
LTL & Susceptibility	rs10936631	rs6763800	0.990352
LTL & Susceptibility	rs10936631	rs9832890	0.998391
LTL & Susceptibility	rs10936631	rs2317743	0.992947
LTL & Susceptibility	rs10936631	rs2317744	0.991067
LTL & Susceptibility	rs10936631	rs13319827	0.995457
LTL & Susceptibility	rs10936631	rs13326777	0.99819
LTL & Susceptibility	rs10936631	rs28883302	0.99968
LTL & Susceptibility	rs10936631	rs56849605	0.996759
LTL & Susceptibility	rs10936631	rs56230566	0.998582
LTL & Susceptibility	rs10936631	rs2049107	0.997174
LTL & Susceptibility	rs10936631	rs2049108	0.994104
LTL & Susceptibility	rs10936631	rs13318385	0.991304
LTL & Susceptibility	rs10936631	rs7646962	0.996545
LTL & Susceptibility	rs10936631	rs9857389	0.992714
LTL & Susceptibility	rs10936631	rs1915310	0.991778
LTL & Susceptibility	rs10936631	rs12497154	0.996968
LTL & Susceptibility	rs10936631	rs6762811	0.994333
LTL & Susceptibility	rs10936631	rs2317747	0.991541
LTL & Susceptibility	rs10936631	rs7630419	0.99985
LTL & Susceptibility	rs10936631	rs6777409	0.999767
LTL & Susceptibility	rs10936631	rs6806203	0.999319
LTL & Susceptibility	rs10936631	rs188461340	0.999593
LTL & Susceptibility	rs10936631	rs28790912	0.992013
LTL & Susceptibility	rs10936631	rs2317703	0.99501
LTL & Susceptibility	rs10936631	rs6441609	0.99318
LTL & Susceptibility	rs10936631	rs7653081	0.993645
LTL & Susceptibility	rs10936631	rs12630944	0.997785
LTL & Susceptibility	rs10936631	rs77719452	0.99896
LTL & Susceptibility	rs10936631	rs55721154	0.995679
LTL & Susceptibility	rs10936631	rs55889649	0.997988
LTL & Susceptibility	rs10936631	rs78094726	0.999477
LTL & Susceptibility	rs10936631	rs59085990	0.999144
LTL & Susceptibility	rs10936631	rs55774498	0.998772
LTL & Susceptibility	rs10936631	rs4525837	0.993875
LTL & Susceptibility	rs10936631	rs7629394	1
LTL & Susceptibility	rs10936631	rs9864932	0.995898
LTL & Susceptibility	rs10936631	rs59345491	0.995234
LTL & Susceptibility	rs10936631	rs11923990	0.99059
LTL & Susceptibility	rs10936631	rs9880120	0.997583
LTL & Susceptibility	rs10936631	rs12487776	0.99633
LTL & Susceptibility	rs10936631	rs1918407	0.996115
LTL & Susceptibility	rs10936631	rs12496243	0.99738
LTL & Susceptibility	rs10936631	rs9865059	0.99456
LTL & Susceptibility	rs10936631	rs2317705	0.990112
LTL & Susceptibility	rs10936631	rs4683928	0.992247
LTL & Susceptibility	rs10936631	rs2114300	0.994786
LTL & Susceptibility	rs11065822	rs11065822	1
LTL & Susceptibility	rs111342930	rs6765618	0.990829
LTL & Susceptibility	rs111342930	rs6441597	0.993412
LTL & Susceptibility	rs111342930	rs2317689	0.992481
LTL & Susceptibility	rs111342930	rs9861229	0.99993
LTL & Susceptibility	rs111342930	rs6763800	0.990352
LTL & Susceptibility	rs111342930	rs9832890	0.998391
LTL & Susceptibility	rs111342930	rs2317743	0.992947
LTL & Susceptibility	rs111342930	rs2317744	0.991067
LTL & Susceptibility	rs111342930	rs13319827	0.995457
LTL & Susceptibility	rs111342930	rs13326777	0.99819
LTL & Susceptibility	rs111342930	rs28883302	0.99968
LTL & Susceptibility	rs111342930	rs56849605	0.996759
LTL & Susceptibility	rs111342930	rs56230566	0.998582
LTL & Susceptibility	rs111342930	rs2049107	0.997174
LTL & Susceptibility	rs111342930	rs2049108	0.994104
LTL & Susceptibility	rs111342930	rs13318385	0.991304
LTL & Susceptibility	rs111342930	rs7646962	0.996545
LTL & Susceptibility	rs111342930	rs9857389	0.992714
LTL & Susceptibility	rs111342930	rs1915310	0.991778
LTL & Susceptibility	rs111342930	rs12497154	0.996968
LTL & Susceptibility	rs111342930	rs6762811	0.994333
LTL & Susceptibility	rs111342930	rs2317747	0.991541
LTL & Susceptibility	rs111342930	rs7630419	0.99985
LTL & Susceptibility	rs111342930	rs6777409	0.999767
LTL & Susceptibility	rs111342930	rs6806203	0.999319
LTL & Susceptibility	rs111342930	rs188461340	0.999593
LTL & Susceptibility	rs111342930	rs28790912	0.992013
LTL & Susceptibility	rs111342930	rs2317703	0.99501
LTL & Susceptibility	rs111342930	rs6441609	0.99318
LTL & Susceptibility	rs111342930	rs7653081	0.993645
LTL & Susceptibility	rs111342930	rs12630944	0.997785
LTL & Susceptibility	rs111342930	rs77719452	0.99896
LTL & Susceptibility	rs111342930	rs55721154	0.995679
LTL & Susceptibility	rs111342930	rs55889649	0.997988
LTL & Susceptibility	rs111342930	rs78094726	0.999477
LTL & Susceptibility	rs111342930	rs59085990	0.999144
LTL & Susceptibility	rs111342930	rs55774498	0.998772
LTL & Susceptibility	rs111342930	rs4525837	0.993875
LTL & Susceptibility	rs111342930	rs7629394	1
LTL & Susceptibility	rs111342930	rs9864932	0.995898
LTL & Susceptibility	rs111342930	rs59345491	0.995234
LTL & Susceptibility	rs111342930	rs11923990	0.99059
LTL & Susceptibility	rs111342930	rs9880120	0.997583
LTL & Susceptibility	rs111342930	rs12487776	0.99633
LTL & Susceptibility	rs111342930	rs1918407	0.996115
LTL & Susceptibility	rs111342930	rs12496243	0.99738
LTL & Susceptibility	rs111342930	rs9865059	0.99456
LTL & Susceptibility	rs111342930	rs2317705	0.990112
LTL & Susceptibility	rs111342930	rs4683928	0.992247
LTL & Susceptibility	rs111342930	rs2114300	0.994786
LTL & Susceptibility	rs112239544	rs6765618	0.990829
LTL & Susceptibility	rs112239544	rs6441597	0.993412
LTL & Susceptibility	rs112239544	rs2317689	0.992481
LTL & Susceptibility	rs112239544	rs9861229	0.99993
LTL & Susceptibility	rs112239544	rs6763800	0.990352
LTL & Susceptibility	rs112239544	rs9832890	0.998391
LTL & Susceptibility	rs112239544	rs2317743	0.992947
LTL & Susceptibility	rs112239544	rs2317744	0.991067
LTL & Susceptibility	rs112239544	rs13319827	0.995457
LTL & Susceptibility	rs112239544	rs13326777	0.99819
LTL & Susceptibility	rs112239544	rs28883302	0.99968
LTL & Susceptibility	rs112239544	rs56849605	0.996759
LTL & Susceptibility	rs112239544	rs56230566	0.998582
LTL & Susceptibility	rs112239544	rs2049107	0.997174
LTL & Susceptibility	rs112239544	rs2049108	0.994104
LTL & Susceptibility	rs112239544	rs13318385	0.991304
LTL & Susceptibility	rs112239544	rs7646962	0.996545
LTL & Susceptibility	rs112239544	rs9857389	0.992714
LTL & Susceptibility	rs112239544	rs1915310	0.991778
LTL & Susceptibility	rs112239544	rs12497154	0.996968
LTL & Susceptibility	rs112239544	rs6762811	0.994333
LTL & Susceptibility	rs112239544	rs2317747	0.991541
LTL & Susceptibility	rs112239544	rs7630419	0.99985
LTL & Susceptibility	rs112239544	rs6777409	0.999767
LTL & Susceptibility	rs112239544	rs6806203	0.999319
LTL & Susceptibility	rs112239544	rs188461340	0.999593
LTL & Susceptibility	rs112239544	rs28790912	0.992013
LTL & Susceptibility	rs112239544	rs2317703	0.99501
LTL & Susceptibility	rs112239544	rs6441609	0.99318
LTL & Susceptibility	rs112239544	rs7653081	0.993645
LTL & Susceptibility	rs112239544	rs12630944	0.997785
LTL & Susceptibility	rs112239544	rs77719452	0.99896
LTL & Susceptibility	rs112239544	rs55721154	0.995679
LTL & Susceptibility	rs112239544	rs55889649	0.997988
LTL & Susceptibility	rs112239544	rs78094726	0.999477
LTL & Susceptibility	rs112239544	rs59085990	0.999144
LTL & Susceptibility	rs112239544	rs55774498	0.998772
LTL & Susceptibility	rs112239544	rs4525837	0.993875
LTL & Susceptibility	rs112239544	rs7629394	1
LTL & Susceptibility	rs112239544	rs9864932	0.995898
LTL & Susceptibility	rs112239544	rs59345491	0.995234
LTL & Susceptibility	rs112239544	rs11923990	0.99059
LTL & Susceptibility	rs112239544	rs9880120	0.997583
LTL & Susceptibility	rs112239544	rs12487776	0.99633
LTL & Susceptibility	rs112239544	rs1918407	0.996115
LTL & Susceptibility	rs112239544	rs12496243	0.99738
LTL & Susceptibility	rs112239544	rs9865059	0.99456
LTL & Susceptibility	rs112239544	rs2317705	0.990112
LTL & Susceptibility	rs112239544	rs4683928	0.992247
LTL & Susceptibility	rs112239544	rs2114300	0.994786
LTL & Susceptibility	rs1126338	rs424919	1
LTL & Susceptibility	rs112730316	rs6765618	0.990829
LTL & Susceptibility	rs112730316	rs6441597	0.993412
LTL & Susceptibility	rs112730316	rs2317689	0.992481
LTL & Susceptibility	rs112730316	rs9861229	0.99993
LTL & Susceptibility	rs112730316	rs6763800	0.990352
LTL & Susceptibility	rs112730316	rs9832890	0.998391
LTL & Susceptibility	rs112730316	rs2317743	0.992947
LTL & Susceptibility	rs112730316	rs2317744	0.991067
LTL & Susceptibility	rs112730316	rs13319827	0.995457
LTL & Susceptibility	rs112730316	rs13326777	0.99819
LTL & Susceptibility	rs112730316	rs28883302	0.99968
LTL & Susceptibility	rs112730316	rs56849605	0.996759
LTL & Susceptibility	rs112730316	rs56230566	0.998582
LTL & Susceptibility	rs112730316	rs2049107	0.997174
LTL & Susceptibility	rs112730316	rs2049108	0.994104
LTL & Susceptibility	rs112730316	rs13318385	0.991304
LTL & Susceptibility	rs112730316	rs7646962	0.996545
LTL & Susceptibility	rs112730316	rs9857389	0.992714
LTL & Susceptibility	rs112730316	rs1915310	0.991778
LTL & Susceptibility	rs112730316	rs12497154	0.996968
LTL & Susceptibility	rs112730316	rs6762811	0.994333
LTL & Susceptibility	rs112730316	rs2317747	0.991541
LTL & Susceptibility	rs112730316	rs7630419	0.99985
LTL & Susceptibility	rs112730316	rs6777409	0.999767
LTL & Susceptibility	rs112730316	rs6806203	0.999319
LTL & Susceptibility	rs112730316	rs188461340	0.999593
LTL & Susceptibility	rs112730316	rs28790912	0.992013
LTL & Susceptibility	rs112730316	rs2317703	0.99501
LTL & Susceptibility	rs112730316	rs6441609	0.99318
LTL & Susceptibility	rs112730316	rs7653081	0.993645
LTL & Susceptibility	rs112730316	rs12630944	0.997785
LTL & Susceptibility	rs112730316	rs77719452	0.99896
LTL & Susceptibility	rs112730316	rs55721154	0.995679
LTL & Susceptibility	rs112730316	rs55889649	0.997988
LTL & Susceptibility	rs112730316	rs78094726	0.999477
LTL & Susceptibility	rs112730316	rs59085990	0.999144
LTL & Susceptibility	rs112730316	rs55774498	0.998772
LTL & Susceptibility	rs112730316	rs4525837	0.993875
LTL & Susceptibility	rs112730316	rs7629394	1
LTL & Susceptibility	rs112730316	rs9864932	0.995898
LTL & Susceptibility	rs112730316	rs59345491	0.995234
LTL & Susceptibility	rs112730316	rs11923990	0.99059
LTL & Susceptibility	rs112730316	rs9880120	0.997583
LTL & Susceptibility	rs112730316	rs12487776	0.99633
LTL & Susceptibility	rs112730316	rs1918407	0.996115
LTL & Susceptibility	rs112730316	rs12496243	0.99738
LTL & Susceptibility	rs112730316	rs9865059	0.99456
LTL & Susceptibility	rs112730316	rs2317705	0.990112
LTL & Susceptibility	rs112730316	rs4683928	0.992247
LTL & Susceptibility	rs112730316	rs2114300	0.994786
LTL & Susceptibility	rs1128175	rs2517549	0.999988
LTL & Susceptibility	rs1128175	rs2508015	0.999923
LTL & Susceptibility	rs1128175	rs2523877	0.999971
LTL & Susceptibility	rs1128175	rs2844647	0.999964
LTL & Susceptibility	rs1128175	rs2248386	0.999967
LTL & Susceptibility	rs1128175	rs2844646	0.999979
LTL & Susceptibility	rs1128175	rs3131926	0.999946
LTL & Susceptibility	rs1128175	rs2844644	0.99979
LTL & Susceptibility	rs1128175	rs2251830	0.999565
LTL & Susceptibility	rs1128175	rs2523866	0.999877
LTL & Susceptibility	rs1128175	rs2844643	0.999906
LTL & Susceptibility	rs1128175	rs2523865	0.999692
LTL & Susceptibility	rs1128175	rs2523864	0.998981
LTL & Susceptibility	rs1128175	rs2523861	0.998806
LTL & Susceptibility	rs1128175	rs2517530	0.999137
LTL & Susceptibility	rs1128175	rs2428517	0.99863
LTL & Susceptibility	rs1128175	rs1042148	1
LTL & Susceptibility	rs1128175	rs3132553	0.999998
LTL & Susceptibility	rs1128175	rs3132551	0.999985
LTL & Susceptibility	rs1128175	rs3094211	0.999993
LTL & Susceptibility	rs1128175	rs3132549	0.999977
LTL & Susceptibility	rs1128175	rs3132548	0.999997
LTL & Susceptibility	rs1128175	rs3095323	0.999995
LTL & Susceptibility	rs1128175	rs3095322	0.999985
LTL & Susceptibility	rs1128175	rs3095321	0.999992
LTL & Susceptibility	rs1128175	rs3132547	0.999989
LTL & Susceptibility	rs1128175	rs3095320	0.999994
LTL & Susceptibility	rs1128175	rs3095319	0.999989
LTL & Susceptibility	rs1128175	rs2302398	0.99999
LTL & Susceptibility	rs1128175	rs2302397	0.999992
LTL & Susceptibility	rs1128175	rs2302396	0.999986
LTL & Susceptibility	rs1128175	rs3132546	0.999997
LTL & Susceptibility	rs1128175	rs3132545	0.999987
LTL & Susceptibility	rs1128175	rs3094197	0.999996
LTL & Susceptibility	rs1128175	rs3131005	0.999998
LTL & Susceptibility	rs1128175	rs3131009	0.999915
LTL & Susceptibility	rs1128175	rs1061118	0.999999
LTL & Susceptibility	rs1128175	rs3130932	1
LTL & Susceptibility	rs1128175	rs1128175	0.998453
LTL & Susceptibility	rs1128175	rs3095255	0.999991
LTL & Susceptibility	rs1128175	rs3134745	0.99993
LTL & Susceptibility	rs1128175	rs3130693	0.999941
LTL & Susceptibility	rs1128175	rs3132485	0.999936
LTL & Susceptibility	rs1128175	rs6906846	0.999951
LTL & Susceptibility	rs1128175	rs9265747	0.994134
LTL & Susceptibility	rs1128175	rs9265772	0.999984
LTL & Susceptibility	rs1128175	rs9265773	0.999424
LTL & Susceptibility	rs1128175	rs9265789	0.999845
LTL & Susceptibility	rs1128175	rs9265884	0.999282
LTL & Susceptibility	rs1128175	rs2507997	0.997469
LTL & Susceptibility	rs1128175	rs2523613	0.999955
LTL & Susceptibility	rs1128175	rs3128982	0.999999
LTL & Susceptibility	rs1128175	rs3099836	0.999999
LTL & Susceptibility	rs1128175	rs3130902	0.999996
LTL & Susceptibility	rs1128175	rs2523500	0.999959
LTL & Susceptibility	rs1128175	rs2516383	0.999962
LTL & Susceptibility	rs1128175	rs2516396	0.999969
LTL & Susceptibility	rs1128175	rs928815	0.999975
LTL & Susceptibility	rs1128175	rs3135043	0.999982
LTL & Susceptibility	rs1128175	rs2857602	0.999973
LTL & Susceptibility	rs1128175	rs2844486	0.999981
LTL & Susceptibility	rs1128175	rs2736190	0.999996
LTL & Susceptibility	rs1128175	rs2857596	0.999994
LTL & Susceptibility	rs113596575	rs6765618	0.990829
LTL & Susceptibility	rs113596575	rs6441597	0.993412
LTL & Susceptibility	rs113596575	rs2317689	0.992481
LTL & Susceptibility	rs113596575	rs9861229	0.99993
LTL & Susceptibility	rs113596575	rs6763800	0.990352
LTL & Susceptibility	rs113596575	rs9832890	0.998391
LTL & Susceptibility	rs113596575	rs2317743	0.992947
LTL & Susceptibility	rs113596575	rs2317744	0.991067
LTL & Susceptibility	rs113596575	rs13319827	0.995457
LTL & Susceptibility	rs113596575	rs13326777	0.99819
LTL & Susceptibility	rs113596575	rs28883302	0.99968
LTL & Susceptibility	rs113596575	rs56849605	0.996759
LTL & Susceptibility	rs113596575	rs56230566	0.998582
LTL & Susceptibility	rs113596575	rs2049107	0.997174
LTL & Susceptibility	rs113596575	rs2049108	0.994104
LTL & Susceptibility	rs113596575	rs13318385	0.991304
LTL & Susceptibility	rs113596575	rs7646962	0.996545
LTL & Susceptibility	rs113596575	rs9857389	0.992714
LTL & Susceptibility	rs113596575	rs1915310	0.991778
LTL & Susceptibility	rs113596575	rs12497154	0.996968
LTL & Susceptibility	rs113596575	rs6762811	0.994333
LTL & Susceptibility	rs113596575	rs2317747	0.991541
LTL & Susceptibility	rs113596575	rs7630419	0.99985
LTL & Susceptibility	rs113596575	rs6777409	0.999767
LTL & Susceptibility	rs113596575	rs6806203	0.999319
LTL & Susceptibility	rs113596575	rs188461340	0.999593
LTL & Susceptibility	rs113596575	rs28790912	0.992013
LTL & Susceptibility	rs113596575	rs2317703	0.99501
LTL & Susceptibility	rs113596575	rs6441609	0.99318
LTL & Susceptibility	rs113596575	rs7653081	0.993645
LTL & Susceptibility	rs113596575	rs12630944	0.997785
LTL & Susceptibility	rs113596575	rs77719452	0.99896
LTL & Susceptibility	rs113596575	rs55721154	0.995679
LTL & Susceptibility	rs113596575	rs55889649	0.997988
LTL & Susceptibility	rs113596575	rs78094726	0.999477
LTL & Susceptibility	rs113596575	rs59085990	0.999144
LTL & Susceptibility	rs113596575	rs55774498	0.998772
LTL & Susceptibility	rs113596575	rs4525837	0.993875
LTL & Susceptibility	rs113596575	rs7629394	1
LTL & Susceptibility	rs113596575	rs9864932	0.995898
LTL & Susceptibility	rs113596575	rs59345491	0.995234
LTL & Susceptibility	rs113596575	rs11923990	0.99059
LTL & Susceptibility	rs113596575	rs9880120	0.997583
LTL & Susceptibility	rs113596575	rs12487776	0.99633
LTL & Susceptibility	rs113596575	rs1918407	0.996115
LTL & Susceptibility	rs113596575	rs12496243	0.99738
LTL & Susceptibility	rs113596575	rs9865059	0.99456
LTL & Susceptibility	rs113596575	rs2317705	0.990112
LTL & Susceptibility	rs113596575	rs4683928	0.992247
LTL & Susceptibility	rs113596575	rs2114300	0.994786
LTL & Susceptibility	rs11637616	rs11637616	1
LTL & Susceptibility	rs11651094	rs144204502	0.992616
LTL & Susceptibility	rs11651094	rs73999670	0.994935
LTL & Susceptibility	rs11651094	rs77183763	0.996089
LTL & Susceptibility	rs11651094	rs28712867	1
LTL & Susceptibility	rs11651094	rs142522254	0.99847
LTL & Susceptibility	rs11651094	rs74256112	0.997042
LTL & Susceptibility	rs11651094	rs11651094	0.999769
LTL & Susceptibility	rs11651094	rs141621806	0.999409
LTL & Susceptibility	rs11651094	rs11657144	0.998952
LTL & Susceptibility	rs11651094	rs11657273	0.997816
LTL & Susceptibility	rs11657144	rs144204502	0.992616
LTL & Susceptibility	rs11657144	rs73999670	0.994935
LTL & Susceptibility	rs11657144	rs77183763	0.996089
LTL & Susceptibility	rs11657144	rs28712867	1
LTL & Susceptibility	rs11657144	rs142522254	0.99847
LTL & Susceptibility	rs11657144	rs74256112	0.997042
LTL & Susceptibility	rs11657144	rs11651094	0.999769
LTL & Susceptibility	rs11657144	rs141621806	0.999409
LTL & Susceptibility	rs11657144	rs11657144	0.998952
LTL & Susceptibility	rs11657144	rs11657273	0.997816
LTL & Susceptibility	rs11657273	rs144204502	0.992616
LTL & Susceptibility	rs11657273	rs73999670	0.994935
LTL & Susceptibility	rs11657273	rs77183763	0.996089
LTL & Susceptibility	rs11657273	rs28712867	1
LTL & Susceptibility	rs11657273	rs142522254	0.99847
LTL & Susceptibility	rs11657273	rs74256112	0.997042
LTL & Susceptibility	rs11657273	rs11651094	0.999769
LTL & Susceptibility	rs11657273	rs141621806	0.999409
LTL & Susceptibility	rs11657273	rs11657144	0.998952
LTL & Susceptibility	rs11657273	rs11657273	0.997816
LTL & Susceptibility	rs11710011	rs6765618	0.990829
LTL & Susceptibility	rs11710011	rs6441597	0.993412
LTL & Susceptibility	rs11710011	rs2317689	0.992481
LTL & Susceptibility	rs11710011	rs9861229	0.99993
LTL & Susceptibility	rs11710011	rs6763800	0.990352
LTL & Susceptibility	rs11710011	rs9832890	0.998391
LTL & Susceptibility	rs11710011	rs2317743	0.992947
LTL & Susceptibility	rs11710011	rs2317744	0.991067
LTL & Susceptibility	rs11710011	rs13319827	0.995457
LTL & Susceptibility	rs11710011	rs13326777	0.99819
LTL & Susceptibility	rs11710011	rs28883302	0.99968
LTL & Susceptibility	rs11710011	rs56849605	0.996759
LTL & Susceptibility	rs11710011	rs56230566	0.998582
LTL & Susceptibility	rs11710011	rs2049107	0.997174
LTL & Susceptibility	rs11710011	rs2049108	0.994104
LTL & Susceptibility	rs11710011	rs13318385	0.991304
LTL & Susceptibility	rs11710011	rs7646962	0.996545
LTL & Susceptibility	rs11710011	rs9857389	0.992714
LTL & Susceptibility	rs11710011	rs1915310	0.991778
LTL & Susceptibility	rs11710011	rs12497154	0.996968
LTL & Susceptibility	rs11710011	rs6762811	0.994333
LTL & Susceptibility	rs11710011	rs2317747	0.991541
LTL & Susceptibility	rs11710011	rs7630419	0.99985
LTL & Susceptibility	rs11710011	rs6777409	0.999767
LTL & Susceptibility	rs11710011	rs6806203	0.999319
LTL & Susceptibility	rs11710011	rs188461340	0.999593
LTL & Susceptibility	rs11710011	rs28790912	0.992013
LTL & Susceptibility	rs11710011	rs2317703	0.99501
LTL & Susceptibility	rs11710011	rs6441609	0.99318
LTL & Susceptibility	rs11710011	rs7653081	0.993645
LTL & Susceptibility	rs11710011	rs12630944	0.997785
LTL & Susceptibility	rs11710011	rs77719452	0.99896
LTL & Susceptibility	rs11710011	rs55721154	0.995679
LTL & Susceptibility	rs11710011	rs55889649	0.997988
LTL & Susceptibility	rs11710011	rs78094726	0.999477
LTL & Susceptibility	rs11710011	rs59085990	0.999144
LTL & Susceptibility	rs11710011	rs55774498	0.998772
LTL & Susceptibility	rs11710011	rs4525837	0.993875
LTL & Susceptibility	rs11710011	rs7629394	1
LTL & Susceptibility	rs11710011	rs9864932	0.995898
LTL & Susceptibility	rs11710011	rs59345491	0.995234
LTL & Susceptibility	rs11710011	rs11923990	0.99059
LTL & Susceptibility	rs11710011	rs9880120	0.997583
LTL & Susceptibility	rs11710011	rs12487776	0.99633
LTL & Susceptibility	rs11710011	rs1918407	0.996115
LTL & Susceptibility	rs11710011	rs12496243	0.99738
LTL & Susceptibility	rs11710011	rs9865059	0.99456
LTL & Susceptibility	rs11710011	rs2317705	0.990112
LTL & Susceptibility	rs11710011	rs4683928	0.992247
LTL & Susceptibility	rs11710011	rs2114300	0.994786
LTL & Susceptibility	rs11723885	rs73867465	1
LTL & Susceptibility	rs11725614	rs73867465	1
LTL & Susceptibility	rs11728947	rs73867465	1
LTL & Susceptibility	rs11732276	rs73867465	1
LTL & Susceptibility	rs117691462	rs146754938	1
LTL & Susceptibility	rs117691462	rs142927208	0.997225
LTL & Susceptibility	rs11923990	rs6765618	0.990829
LTL & Susceptibility	rs11923990	rs6441597	0.993412
LTL & Susceptibility	rs11923990	rs2317689	0.992481
LTL & Susceptibility	rs11923990	rs9861229	0.99993
LTL & Susceptibility	rs11923990	rs6763800	0.990352
LTL & Susceptibility	rs11923990	rs9832890	0.998391
LTL & Susceptibility	rs11923990	rs2317743	0.992947
LTL & Susceptibility	rs11923990	rs2317744	0.991067
LTL & Susceptibility	rs11923990	rs13319827	0.995457
LTL & Susceptibility	rs11923990	rs13326777	0.99819
LTL & Susceptibility	rs11923990	rs28883302	0.99968
LTL & Susceptibility	rs11923990	rs56849605	0.996759
LTL & Susceptibility	rs11923990	rs56230566	0.998582
LTL & Susceptibility	rs11923990	rs2049107	0.997174
LTL & Susceptibility	rs11923990	rs2049108	0.994104
LTL & Susceptibility	rs11923990	rs13318385	0.991304
LTL & Susceptibility	rs11923990	rs7646962	0.996545
LTL & Susceptibility	rs11923990	rs9857389	0.992714
LTL & Susceptibility	rs11923990	rs1915310	0.991778
LTL & Susceptibility	rs11923990	rs12497154	0.996968
LTL & Susceptibility	rs11923990	rs6762811	0.994333
LTL & Susceptibility	rs11923990	rs2317747	0.991541
LTL & Susceptibility	rs11923990	rs7630419	0.99985
LTL & Susceptibility	rs11923990	rs6777409	0.999767
LTL & Susceptibility	rs11923990	rs6806203	0.999319
LTL & Susceptibility	rs11923990	rs188461340	0.999593
LTL & Susceptibility	rs11923990	rs28790912	0.992013
LTL & Susceptibility	rs11923990	rs2317703	0.99501
LTL & Susceptibility	rs11923990	rs6441609	0.99318
LTL & Susceptibility	rs11923990	rs7653081	0.993645
LTL & Susceptibility	rs11923990	rs12630944	0.997785
LTL & Susceptibility	rs11923990	rs77719452	0.99896
LTL & Susceptibility	rs11923990	rs55721154	0.995679
LTL & Susceptibility	rs11923990	rs55889649	0.997988
LTL & Susceptibility	rs11923990	rs78094726	0.999477
LTL & Susceptibility	rs11923990	rs59085990	0.999144
LTL & Susceptibility	rs11923990	rs55774498	0.998772
LTL & Susceptibility	rs11923990	rs4525837	0.993875
LTL & Susceptibility	rs11923990	rs7629394	1
LTL & Susceptibility	rs11923990	rs9864932	0.995898
LTL & Susceptibility	rs11923990	rs59345491	0.995234
LTL & Susceptibility	rs11923990	rs11923990	0.99059
LTL & Susceptibility	rs11923990	rs9880120	0.997583
LTL & Susceptibility	rs11923990	rs12487776	0.99633
LTL & Susceptibility	rs11923990	rs1918407	0.996115
LTL & Susceptibility	rs11923990	rs12496243	0.99738
LTL & Susceptibility	rs11923990	rs9865059	0.99456
LTL & Susceptibility	rs11923990	rs2317705	0.990112
LTL & Susceptibility	rs11923990	rs4683928	0.992247
LTL & Susceptibility	rs11923990	rs2114300	0.994786
LTL & Susceptibility	rs12487776	rs6765618	0.990829
LTL & Susceptibility	rs12487776	rs6441597	0.993412
LTL & Susceptibility	rs12487776	rs2317689	0.992481
LTL & Susceptibility	rs12487776	rs9861229	0.99993
LTL & Susceptibility	rs12487776	rs6763800	0.990352
LTL & Susceptibility	rs12487776	rs9832890	0.998391
LTL & Susceptibility	rs12487776	rs2317743	0.992947
LTL & Susceptibility	rs12487776	rs2317744	0.991067
LTL & Susceptibility	rs12487776	rs13319827	0.995457
LTL & Susceptibility	rs12487776	rs13326777	0.99819
LTL & Susceptibility	rs12487776	rs28883302	0.99968
LTL & Susceptibility	rs12487776	rs56849605	0.996759
LTL & Susceptibility	rs12487776	rs56230566	0.998582
LTL & Susceptibility	rs12487776	rs2049107	0.997174
LTL & Susceptibility	rs12487776	rs2049108	0.994104
LTL & Susceptibility	rs12487776	rs13318385	0.991304
LTL & Susceptibility	rs12487776	rs7646962	0.996545
LTL & Susceptibility	rs12487776	rs9857389	0.992714
LTL & Susceptibility	rs12487776	rs1915310	0.991778
LTL & Susceptibility	rs12487776	rs12497154	0.996968
LTL & Susceptibility	rs12487776	rs6762811	0.994333
LTL & Susceptibility	rs12487776	rs2317747	0.991541
LTL & Susceptibility	rs12487776	rs7630419	0.99985
LTL & Susceptibility	rs12487776	rs6777409	0.999767
LTL & Susceptibility	rs12487776	rs6806203	0.999319
LTL & Susceptibility	rs12487776	rs188461340	0.999593
LTL & Susceptibility	rs12487776	rs28790912	0.992013
LTL & Susceptibility	rs12487776	rs2317703	0.99501
LTL & Susceptibility	rs12487776	rs6441609	0.99318
LTL & Susceptibility	rs12487776	rs7653081	0.993645
LTL & Susceptibility	rs12487776	rs12630944	0.997785
LTL & Susceptibility	rs12487776	rs77719452	0.99896
LTL & Susceptibility	rs12487776	rs55721154	0.995679
LTL & Susceptibility	rs12487776	rs55889649	0.997988
LTL & Susceptibility	rs12487776	rs78094726	0.999477
LTL & Susceptibility	rs12487776	rs59085990	0.999144
LTL & Susceptibility	rs12487776	rs55774498	0.998772
LTL & Susceptibility	rs12487776	rs4525837	0.993875
LTL & Susceptibility	rs12487776	rs7629394	1
LTL & Susceptibility	rs12487776	rs9864932	0.995898
LTL & Susceptibility	rs12487776	rs59345491	0.995234
LTL & Susceptibility	rs12487776	rs11923990	0.99059
LTL & Susceptibility	rs12487776	rs9880120	0.997583
LTL & Susceptibility	rs12487776	rs12487776	0.99633
LTL & Susceptibility	rs12487776	rs1918407	0.996115
LTL & Susceptibility	rs12487776	rs12496243	0.99738
LTL & Susceptibility	rs12487776	rs9865059	0.99456
LTL & Susceptibility	rs12487776	rs2317705	0.990112
LTL & Susceptibility	rs12487776	rs4683928	0.992247
LTL & Susceptibility	rs12487776	rs2114300	0.994786
LTL & Susceptibility	rs12494688	rs6765618	0.990829
LTL & Susceptibility	rs12494688	rs6441597	0.993412
LTL & Susceptibility	rs12494688	rs2317689	0.992481
LTL & Susceptibility	rs12494688	rs9861229	0.99993
LTL & Susceptibility	rs12494688	rs6763800	0.990352
LTL & Susceptibility	rs12494688	rs9832890	0.998391
LTL & Susceptibility	rs12494688	rs2317743	0.992947
LTL & Susceptibility	rs12494688	rs2317744	0.991067
LTL & Susceptibility	rs12494688	rs13319827	0.995457
LTL & Susceptibility	rs12494688	rs13326777	0.99819
LTL & Susceptibility	rs12494688	rs28883302	0.99968
LTL & Susceptibility	rs12494688	rs56849605	0.996759
LTL & Susceptibility	rs12494688	rs56230566	0.998582
LTL & Susceptibility	rs12494688	rs2049107	0.997174
LTL & Susceptibility	rs12494688	rs2049108	0.994104
LTL & Susceptibility	rs12494688	rs13318385	0.991304
LTL & Susceptibility	rs12494688	rs7646962	0.996545
LTL & Susceptibility	rs12494688	rs9857389	0.992714
LTL & Susceptibility	rs12494688	rs1915310	0.991778
LTL & Susceptibility	rs12494688	rs12497154	0.996968
LTL & Susceptibility	rs12494688	rs6762811	0.994333
LTL & Susceptibility	rs12494688	rs2317747	0.991541
LTL & Susceptibility	rs12494688	rs7630419	0.99985
LTL & Susceptibility	rs12494688	rs6777409	0.999767
LTL & Susceptibility	rs12494688	rs6806203	0.999319
LTL & Susceptibility	rs12494688	rs188461340	0.999593
LTL & Susceptibility	rs12494688	rs28790912	0.992013
LTL & Susceptibility	rs12494688	rs2317703	0.99501
LTL & Susceptibility	rs12494688	rs6441609	0.99318
LTL & Susceptibility	rs12494688	rs7653081	0.993645
LTL & Susceptibility	rs12494688	rs12630944	0.997785
LTL & Susceptibility	rs12494688	rs77719452	0.99896
LTL & Susceptibility	rs12494688	rs55721154	0.995679
LTL & Susceptibility	rs12494688	rs55889649	0.997988
LTL & Susceptibility	rs12494688	rs78094726	0.999477
LTL & Susceptibility	rs12494688	rs59085990	0.999144
LTL & Susceptibility	rs12494688	rs55774498	0.998772
LTL & Susceptibility	rs12494688	rs4525837	0.993875
LTL & Susceptibility	rs12494688	rs7629394	1
LTL & Susceptibility	rs12494688	rs9864932	0.995898
LTL & Susceptibility	rs12494688	rs59345491	0.995234
LTL & Susceptibility	rs12494688	rs11923990	0.99059
LTL & Susceptibility	rs12494688	rs9880120	0.997583
LTL & Susceptibility	rs12494688	rs12487776	0.99633
LTL & Susceptibility	rs12494688	rs1918407	0.996115
LTL & Susceptibility	rs12494688	rs12496243	0.99738
LTL & Susceptibility	rs12494688	rs9865059	0.99456
LTL & Susceptibility	rs12494688	rs2317705	0.990112
LTL & Susceptibility	rs12494688	rs4683928	0.992247
LTL & Susceptibility	rs12494688	rs2114300	0.994786
LTL & Susceptibility	rs12496159	rs6765618	0.990829
LTL & Susceptibility	rs12496159	rs6441597	0.993412
LTL & Susceptibility	rs12496159	rs2317689	0.992481
LTL & Susceptibility	rs12496159	rs9861229	0.99993
LTL & Susceptibility	rs12496159	rs6763800	0.990352
LTL & Susceptibility	rs12496159	rs9832890	0.998391
LTL & Susceptibility	rs12496159	rs2317743	0.992947
LTL & Susceptibility	rs12496159	rs2317744	0.991067
LTL & Susceptibility	rs12496159	rs13319827	0.995457
LTL & Susceptibility	rs12496159	rs13326777	0.99819
LTL & Susceptibility	rs12496159	rs28883302	0.99968
LTL & Susceptibility	rs12496159	rs56849605	0.996759
LTL & Susceptibility	rs12496159	rs56230566	0.998582
LTL & Susceptibility	rs12496159	rs2049107	0.997174
LTL & Susceptibility	rs12496159	rs2049108	0.994104
LTL & Susceptibility	rs12496159	rs13318385	0.991304
LTL & Susceptibility	rs12496159	rs7646962	0.996545
LTL & Susceptibility	rs12496159	rs9857389	0.992714
LTL & Susceptibility	rs12496159	rs1915310	0.991778
LTL & Susceptibility	rs12496159	rs12497154	0.996968
LTL & Susceptibility	rs12496159	rs6762811	0.994333
LTL & Susceptibility	rs12496159	rs2317747	0.991541
LTL & Susceptibility	rs12496159	rs7630419	0.99985
LTL & Susceptibility	rs12496159	rs6777409	0.999767
LTL & Susceptibility	rs12496159	rs6806203	0.999319
LTL & Susceptibility	rs12496159	rs188461340	0.999593
LTL & Susceptibility	rs12496159	rs28790912	0.992013
LTL & Susceptibility	rs12496159	rs2317703	0.99501
LTL & Susceptibility	rs12496159	rs6441609	0.99318
LTL & Susceptibility	rs12496159	rs7653081	0.993645
LTL & Susceptibility	rs12496159	rs12630944	0.997785
LTL & Susceptibility	rs12496159	rs77719452	0.99896
LTL & Susceptibility	rs12496159	rs55721154	0.995679
LTL & Susceptibility	rs12496159	rs55889649	0.997988
LTL & Susceptibility	rs12496159	rs78094726	0.999477
LTL & Susceptibility	rs12496159	rs59085990	0.999144
LTL & Susceptibility	rs12496159	rs55774498	0.998772
LTL & Susceptibility	rs12496159	rs4525837	0.993875
LTL & Susceptibility	rs12496159	rs7629394	1
LTL & Susceptibility	rs12496159	rs9864932	0.995898
LTL & Susceptibility	rs12496159	rs59345491	0.995234
LTL & Susceptibility	rs12496159	rs11923990	0.99059
LTL & Susceptibility	rs12496159	rs9880120	0.997583
LTL & Susceptibility	rs12496159	rs12487776	0.99633
LTL & Susceptibility	rs12496159	rs1918407	0.996115
LTL & Susceptibility	rs12496159	rs12496243	0.99738
LTL & Susceptibility	rs12496159	rs9865059	0.99456
LTL & Susceptibility	rs12496159	rs2317705	0.990112
LTL & Susceptibility	rs12496159	rs4683928	0.992247
LTL & Susceptibility	rs12496159	rs2114300	0.994786
LTL & Susceptibility	rs12496243	rs6765618	0.990829
LTL & Susceptibility	rs12496243	rs6441597	0.993412
LTL & Susceptibility	rs12496243	rs2317689	0.992481
LTL & Susceptibility	rs12496243	rs9861229	0.99993
LTL & Susceptibility	rs12496243	rs6763800	0.990352
LTL & Susceptibility	rs12496243	rs9832890	0.998391
LTL & Susceptibility	rs12496243	rs2317743	0.992947
LTL & Susceptibility	rs12496243	rs2317744	0.991067
LTL & Susceptibility	rs12496243	rs13319827	0.995457
LTL & Susceptibility	rs12496243	rs13326777	0.99819
LTL & Susceptibility	rs12496243	rs28883302	0.99968
LTL & Susceptibility	rs12496243	rs56849605	0.996759
LTL & Susceptibility	rs12496243	rs56230566	0.998582
LTL & Susceptibility	rs12496243	rs2049107	0.997174
LTL & Susceptibility	rs12496243	rs2049108	0.994104
LTL & Susceptibility	rs12496243	rs13318385	0.991304
LTL & Susceptibility	rs12496243	rs7646962	0.996545
LTL & Susceptibility	rs12496243	rs9857389	0.992714
LTL & Susceptibility	rs12496243	rs1915310	0.991778
LTL & Susceptibility	rs12496243	rs12497154	0.996968
LTL & Susceptibility	rs12496243	rs6762811	0.994333
LTL & Susceptibility	rs12496243	rs2317747	0.991541
LTL & Susceptibility	rs12496243	rs7630419	0.99985
LTL & Susceptibility	rs12496243	rs6777409	0.999767
LTL & Susceptibility	rs12496243	rs6806203	0.999319
LTL & Susceptibility	rs12496243	rs188461340	0.999593
LTL & Susceptibility	rs12496243	rs28790912	0.992013
LTL & Susceptibility	rs12496243	rs2317703	0.99501
LTL & Susceptibility	rs12496243	rs6441609	0.99318
LTL & Susceptibility	rs12496243	rs7653081	0.993645
LTL & Susceptibility	rs12496243	rs12630944	0.997785
LTL & Susceptibility	rs12496243	rs77719452	0.99896
LTL & Susceptibility	rs12496243	rs55721154	0.995679
LTL & Susceptibility	rs12496243	rs55889649	0.997988
LTL & Susceptibility	rs12496243	rs78094726	0.999477
LTL & Susceptibility	rs12496243	rs59085990	0.999144
LTL & Susceptibility	rs12496243	rs55774498	0.998772
LTL & Susceptibility	rs12496243	rs4525837	0.993875
LTL & Susceptibility	rs12496243	rs7629394	1
LTL & Susceptibility	rs12496243	rs9864932	0.995898
LTL & Susceptibility	rs12496243	rs59345491	0.995234
LTL & Susceptibility	rs12496243	rs11923990	0.99059
LTL & Susceptibility	rs12496243	rs9880120	0.997583
LTL & Susceptibility	rs12496243	rs12487776	0.99633
LTL & Susceptibility	rs12496243	rs1918407	0.996115
LTL & Susceptibility	rs12496243	rs12496243	0.99738
LTL & Susceptibility	rs12496243	rs9865059	0.99456
LTL & Susceptibility	rs12496243	rs2317705	0.990112
LTL & Susceptibility	rs12496243	rs4683928	0.992247
LTL & Susceptibility	rs12496243	rs2114300	0.994786
LTL & Susceptibility	rs12497154	rs6765618	0.990829
LTL & Susceptibility	rs12497154	rs6441597	0.993412
LTL & Susceptibility	rs12497154	rs2317689	0.992481
LTL & Susceptibility	rs12497154	rs9861229	0.99993
LTL & Susceptibility	rs12497154	rs6763800	0.990352
LTL & Susceptibility	rs12497154	rs9832890	0.998391
LTL & Susceptibility	rs12497154	rs2317743	0.992947
LTL & Susceptibility	rs12497154	rs2317744	0.991067
LTL & Susceptibility	rs12497154	rs13319827	0.995457
LTL & Susceptibility	rs12497154	rs13326777	0.99819
LTL & Susceptibility	rs12497154	rs28883302	0.99968
LTL & Susceptibility	rs12497154	rs56849605	0.996759
LTL & Susceptibility	rs12497154	rs56230566	0.998582
LTL & Susceptibility	rs12497154	rs2049107	0.997174
LTL & Susceptibility	rs12497154	rs2049108	0.994104
LTL & Susceptibility	rs12497154	rs13318385	0.991304
LTL & Susceptibility	rs12497154	rs7646962	0.996545
LTL & Susceptibility	rs12497154	rs9857389	0.992714
LTL & Susceptibility	rs12497154	rs1915310	0.991778
LTL & Susceptibility	rs12497154	rs12497154	0.996968
LTL & Susceptibility	rs12497154	rs6762811	0.994333
LTL & Susceptibility	rs12497154	rs2317747	0.991541
LTL & Susceptibility	rs12497154	rs7630419	0.99985
LTL & Susceptibility	rs12497154	rs6777409	0.999767
LTL & Susceptibility	rs12497154	rs6806203	0.999319
LTL & Susceptibility	rs12497154	rs188461340	0.999593
LTL & Susceptibility	rs12497154	rs28790912	0.992013
LTL & Susceptibility	rs12497154	rs2317703	0.99501
LTL & Susceptibility	rs12497154	rs6441609	0.99318
LTL & Susceptibility	rs12497154	rs7653081	0.993645
LTL & Susceptibility	rs12497154	rs12630944	0.997785
LTL & Susceptibility	rs12497154	rs77719452	0.99896
LTL & Susceptibility	rs12497154	rs55721154	0.995679
LTL & Susceptibility	rs12497154	rs55889649	0.997988
LTL & Susceptibility	rs12497154	rs78094726	0.999477
LTL & Susceptibility	rs12497154	rs59085990	0.999144
LTL & Susceptibility	rs12497154	rs55774498	0.998772
LTL & Susceptibility	rs12497154	rs4525837	0.993875
LTL & Susceptibility	rs12497154	rs7629394	1
LTL & Susceptibility	rs12497154	rs9864932	0.995898
LTL & Susceptibility	rs12497154	rs59345491	0.995234
LTL & Susceptibility	rs12497154	rs11923990	0.99059
LTL & Susceptibility	rs12497154	rs9880120	0.997583
LTL & Susceptibility	rs12497154	rs12487776	0.99633
LTL & Susceptibility	rs12497154	rs1918407	0.996115
LTL & Susceptibility	rs12497154	rs12496243	0.99738
LTL & Susceptibility	rs12497154	rs9865059	0.99456
LTL & Susceptibility	rs12497154	rs2317705	0.990112
LTL & Susceptibility	rs12497154	rs4683928	0.992247
LTL & Susceptibility	rs12497154	rs2114300	0.994786
LTL & Susceptibility	rs12497642	rs6765618	0.990829
LTL & Susceptibility	rs12497642	rs6441597	0.993412
LTL & Susceptibility	rs12497642	rs2317689	0.992481
LTL & Susceptibility	rs12497642	rs9861229	0.99993
LTL & Susceptibility	rs12497642	rs6763800	0.990352
LTL & Susceptibility	rs12497642	rs9832890	0.998391
LTL & Susceptibility	rs12497642	rs2317743	0.992947
LTL & Susceptibility	rs12497642	rs2317744	0.991067
LTL & Susceptibility	rs12497642	rs13319827	0.995457
LTL & Susceptibility	rs12497642	rs13326777	0.99819
LTL & Susceptibility	rs12497642	rs28883302	0.99968
LTL & Susceptibility	rs12497642	rs56849605	0.996759
LTL & Susceptibility	rs12497642	rs56230566	0.998582
LTL & Susceptibility	rs12497642	rs2049107	0.997174
LTL & Susceptibility	rs12497642	rs2049108	0.994104
LTL & Susceptibility	rs12497642	rs13318385	0.991304
LTL & Susceptibility	rs12497642	rs7646962	0.996545
LTL & Susceptibility	rs12497642	rs9857389	0.992714
LTL & Susceptibility	rs12497642	rs1915310	0.991778
LTL & Susceptibility	rs12497642	rs12497154	0.996968
LTL & Susceptibility	rs12497642	rs6762811	0.994333
LTL & Susceptibility	rs12497642	rs2317747	0.991541
LTL & Susceptibility	rs12497642	rs7630419	0.99985
LTL & Susceptibility	rs12497642	rs6777409	0.999767
LTL & Susceptibility	rs12497642	rs6806203	0.999319
LTL & Susceptibility	rs12497642	rs188461340	0.999593
LTL & Susceptibility	rs12497642	rs28790912	0.992013
LTL & Susceptibility	rs12497642	rs2317703	0.99501
LTL & Susceptibility	rs12497642	rs6441609	0.99318
LTL & Susceptibility	rs12497642	rs7653081	0.993645
LTL & Susceptibility	rs12497642	rs12630944	0.997785
LTL & Susceptibility	rs12497642	rs77719452	0.99896
LTL & Susceptibility	rs12497642	rs55721154	0.995679
LTL & Susceptibility	rs12497642	rs55889649	0.997988
LTL & Susceptibility	rs12497642	rs78094726	0.999477
LTL & Susceptibility	rs12497642	rs59085990	0.999144
LTL & Susceptibility	rs12497642	rs55774498	0.998772
LTL & Susceptibility	rs12497642	rs4525837	0.993875
LTL & Susceptibility	rs12497642	rs7629394	1
LTL & Susceptibility	rs12497642	rs9864932	0.995898
LTL & Susceptibility	rs12497642	rs59345491	0.995234
LTL & Susceptibility	rs12497642	rs11923990	0.99059
LTL & Susceptibility	rs12497642	rs9880120	0.997583
LTL & Susceptibility	rs12497642	rs12487776	0.99633
LTL & Susceptibility	rs12497642	rs1918407	0.996115
LTL & Susceptibility	rs12497642	rs12496243	0.99738
LTL & Susceptibility	rs12497642	rs9865059	0.99456
LTL & Susceptibility	rs12497642	rs2317705	0.990112
LTL & Susceptibility	rs12497642	rs4683928	0.992247
LTL & Susceptibility	rs12497642	rs2114300	0.994786
LTL & Susceptibility	rs12630944	rs6765618	0.990829
LTL & Susceptibility	rs12630944	rs6441597	0.993412
LTL & Susceptibility	rs12630944	rs2317689	0.992481
LTL & Susceptibility	rs12630944	rs9861229	0.99993
LTL & Susceptibility	rs12630944	rs6763800	0.990352
LTL & Susceptibility	rs12630944	rs9832890	0.998391
LTL & Susceptibility	rs12630944	rs2317743	0.992947
LTL & Susceptibility	rs12630944	rs2317744	0.991067
LTL & Susceptibility	rs12630944	rs13319827	0.995457
LTL & Susceptibility	rs12630944	rs13326777	0.99819
LTL & Susceptibility	rs12630944	rs28883302	0.99968
LTL & Susceptibility	rs12630944	rs56849605	0.996759
LTL & Susceptibility	rs12630944	rs56230566	0.998582
LTL & Susceptibility	rs12630944	rs2049107	0.997174
LTL & Susceptibility	rs12630944	rs2049108	0.994104
LTL & Susceptibility	rs12630944	rs13318385	0.991304
LTL & Susceptibility	rs12630944	rs7646962	0.996545
LTL & Susceptibility	rs12630944	rs9857389	0.992714
LTL & Susceptibility	rs12630944	rs1915310	0.991778
LTL & Susceptibility	rs12630944	rs12497154	0.996968
LTL & Susceptibility	rs12630944	rs6762811	0.994333
LTL & Susceptibility	rs12630944	rs2317747	0.991541
LTL & Susceptibility	rs12630944	rs7630419	0.99985
LTL & Susceptibility	rs12630944	rs6777409	0.999767
LTL & Susceptibility	rs12630944	rs6806203	0.999319
LTL & Susceptibility	rs12630944	rs188461340	0.999593
LTL & Susceptibility	rs12630944	rs28790912	0.992013
LTL & Susceptibility	rs12630944	rs2317703	0.99501
LTL & Susceptibility	rs12630944	rs6441609	0.99318
LTL & Susceptibility	rs12630944	rs7653081	0.993645
LTL & Susceptibility	rs12630944	rs12630944	0.997785
LTL & Susceptibility	rs12630944	rs77719452	0.99896
LTL & Susceptibility	rs12630944	rs55721154	0.995679
LTL & Susceptibility	rs12630944	rs55889649	0.997988
LTL & Susceptibility	rs12630944	rs78094726	0.999477
LTL & Susceptibility	rs12630944	rs59085990	0.999144
LTL & Susceptibility	rs12630944	rs55774498	0.998772
LTL & Susceptibility	rs12630944	rs4525837	0.993875
LTL & Susceptibility	rs12630944	rs7629394	1
LTL & Susceptibility	rs12630944	rs9864932	0.995898
LTL & Susceptibility	rs12630944	rs59345491	0.995234
LTL & Susceptibility	rs12630944	rs11923990	0.99059
LTL & Susceptibility	rs12630944	rs9880120	0.997583
LTL & Susceptibility	rs12630944	rs12487776	0.99633
LTL & Susceptibility	rs12630944	rs1918407	0.996115
LTL & Susceptibility	rs12630944	rs12496243	0.99738
LTL & Susceptibility	rs12630944	rs9865059	0.99456
LTL & Susceptibility	rs12630944	rs2317705	0.990112
LTL & Susceptibility	rs12630944	rs4683928	0.992247
LTL & Susceptibility	rs12630944	rs2114300	0.994786
LTL & Susceptibility	rs13314150	rs6765618	0.990829
LTL & Susceptibility	rs13314150	rs6441597	0.993412
LTL & Susceptibility	rs13314150	rs2317689	0.992481
LTL & Susceptibility	rs13314150	rs9861229	0.99993
LTL & Susceptibility	rs13314150	rs6763800	0.990352
LTL & Susceptibility	rs13314150	rs9832890	0.998391
LTL & Susceptibility	rs13314150	rs2317743	0.992947
LTL & Susceptibility	rs13314150	rs2317744	0.991067
LTL & Susceptibility	rs13314150	rs13319827	0.995457
LTL & Susceptibility	rs13314150	rs13326777	0.99819
LTL & Susceptibility	rs13314150	rs28883302	0.99968
LTL & Susceptibility	rs13314150	rs56849605	0.996759
LTL & Susceptibility	rs13314150	rs56230566	0.998582
LTL & Susceptibility	rs13314150	rs2049107	0.997174
LTL & Susceptibility	rs13314150	rs2049108	0.994104
LTL & Susceptibility	rs13314150	rs13318385	0.991304
LTL & Susceptibility	rs13314150	rs7646962	0.996545
LTL & Susceptibility	rs13314150	rs9857389	0.992714
LTL & Susceptibility	rs13314150	rs1915310	0.991778
LTL & Susceptibility	rs13314150	rs12497154	0.996968
LTL & Susceptibility	rs13314150	rs6762811	0.994333
LTL & Susceptibility	rs13314150	rs2317747	0.991541
LTL & Susceptibility	rs13314150	rs7630419	0.99985
LTL & Susceptibility	rs13314150	rs6777409	0.999767
LTL & Susceptibility	rs13314150	rs6806203	0.999319
LTL & Susceptibility	rs13314150	rs188461340	0.999593
LTL & Susceptibility	rs13314150	rs28790912	0.992013
LTL & Susceptibility	rs13314150	rs2317703	0.99501
LTL & Susceptibility	rs13314150	rs6441609	0.99318
LTL & Susceptibility	rs13314150	rs7653081	0.993645
LTL & Susceptibility	rs13314150	rs12630944	0.997785
LTL & Susceptibility	rs13314150	rs77719452	0.99896
LTL & Susceptibility	rs13314150	rs55721154	0.995679
LTL & Susceptibility	rs13314150	rs55889649	0.997988
LTL & Susceptibility	rs13314150	rs78094726	0.999477
LTL & Susceptibility	rs13314150	rs59085990	0.999144
LTL & Susceptibility	rs13314150	rs55774498	0.998772
LTL & Susceptibility	rs13314150	rs4525837	0.993875
LTL & Susceptibility	rs13314150	rs7629394	1
LTL & Susceptibility	rs13314150	rs9864932	0.995898
LTL & Susceptibility	rs13314150	rs59345491	0.995234
LTL & Susceptibility	rs13314150	rs11923990	0.99059
LTL & Susceptibility	rs13314150	rs9880120	0.997583
LTL & Susceptibility	rs13314150	rs12487776	0.99633
LTL & Susceptibility	rs13314150	rs1918407	0.996115
LTL & Susceptibility	rs13314150	rs12496243	0.99738
LTL & Susceptibility	rs13314150	rs9865059	0.99456
LTL & Susceptibility	rs13314150	rs2317705	0.990112
LTL & Susceptibility	rs13314150	rs4683928	0.992247
LTL & Susceptibility	rs13314150	rs2114300	0.994786
LTL & Susceptibility	rs13317043	rs6765618	0.990829
LTL & Susceptibility	rs13317043	rs6441597	0.993412
LTL & Susceptibility	rs13317043	rs2317689	0.992481
LTL & Susceptibility	rs13317043	rs9861229	0.99993
LTL & Susceptibility	rs13317043	rs6763800	0.990352
LTL & Susceptibility	rs13317043	rs9832890	0.998391
LTL & Susceptibility	rs13317043	rs2317743	0.992947
LTL & Susceptibility	rs13317043	rs2317744	0.991067
LTL & Susceptibility	rs13317043	rs13319827	0.995457
LTL & Susceptibility	rs13317043	rs13326777	0.99819
LTL & Susceptibility	rs13317043	rs28883302	0.99968
LTL & Susceptibility	rs13317043	rs56849605	0.996759
LTL & Susceptibility	rs13317043	rs56230566	0.998582
LTL & Susceptibility	rs13317043	rs2049107	0.997174
LTL & Susceptibility	rs13317043	rs2049108	0.994104
LTL & Susceptibility	rs13317043	rs13318385	0.991304
LTL & Susceptibility	rs13317043	rs7646962	0.996545
LTL & Susceptibility	rs13317043	rs9857389	0.992714
LTL & Susceptibility	rs13317043	rs1915310	0.991778
LTL & Susceptibility	rs13317043	rs12497154	0.996968
LTL & Susceptibility	rs13317043	rs6762811	0.994333
LTL & Susceptibility	rs13317043	rs2317747	0.991541
LTL & Susceptibility	rs13317043	rs7630419	0.99985
LTL & Susceptibility	rs13317043	rs6777409	0.999767
LTL & Susceptibility	rs13317043	rs6806203	0.999319
LTL & Susceptibility	rs13317043	rs188461340	0.999593
LTL & Susceptibility	rs13317043	rs28790912	0.992013
LTL & Susceptibility	rs13317043	rs2317703	0.99501
LTL & Susceptibility	rs13317043	rs6441609	0.99318
LTL & Susceptibility	rs13317043	rs7653081	0.993645
LTL & Susceptibility	rs13317043	rs12630944	0.997785
LTL & Susceptibility	rs13317043	rs77719452	0.99896
LTL & Susceptibility	rs13317043	rs55721154	0.995679
LTL & Susceptibility	rs13317043	rs55889649	0.997988
LTL & Susceptibility	rs13317043	rs78094726	0.999477
LTL & Susceptibility	rs13317043	rs59085990	0.999144
LTL & Susceptibility	rs13317043	rs55774498	0.998772
LTL & Susceptibility	rs13317043	rs4525837	0.993875
LTL & Susceptibility	rs13317043	rs7629394	1
LTL & Susceptibility	rs13317043	rs9864932	0.995898
LTL & Susceptibility	rs13317043	rs59345491	0.995234
LTL & Susceptibility	rs13317043	rs11923990	0.99059
LTL & Susceptibility	rs13317043	rs9880120	0.997583
LTL & Susceptibility	rs13317043	rs12487776	0.99633
LTL & Susceptibility	rs13317043	rs1918407	0.996115
LTL & Susceptibility	rs13317043	rs12496243	0.99738
LTL & Susceptibility	rs13317043	rs9865059	0.99456
LTL & Susceptibility	rs13317043	rs2317705	0.990112
LTL & Susceptibility	rs13317043	rs4683928	0.992247
LTL & Susceptibility	rs13317043	rs2114300	0.994786
LTL & Susceptibility	rs13318385	rs6765618	0.990829
LTL & Susceptibility	rs13318385	rs6441597	0.993412
LTL & Susceptibility	rs13318385	rs2317689	0.992481
LTL & Susceptibility	rs13318385	rs9861229	0.99993
LTL & Susceptibility	rs13318385	rs6763800	0.990352
LTL & Susceptibility	rs13318385	rs9832890	0.998391
LTL & Susceptibility	rs13318385	rs2317743	0.992947
LTL & Susceptibility	rs13318385	rs2317744	0.991067
LTL & Susceptibility	rs13318385	rs13319827	0.995457
LTL & Susceptibility	rs13318385	rs13326777	0.99819
LTL & Susceptibility	rs13318385	rs28883302	0.99968
LTL & Susceptibility	rs13318385	rs56849605	0.996759
LTL & Susceptibility	rs13318385	rs56230566	0.998582
LTL & Susceptibility	rs13318385	rs2049107	0.997174
LTL & Susceptibility	rs13318385	rs2049108	0.994104
LTL & Susceptibility	rs13318385	rs13318385	0.991304
LTL & Susceptibility	rs13318385	rs7646962	0.996545
LTL & Susceptibility	rs13318385	rs9857389	0.992714
LTL & Susceptibility	rs13318385	rs1915310	0.991778
LTL & Susceptibility	rs13318385	rs12497154	0.996968
LTL & Susceptibility	rs13318385	rs6762811	0.994333
LTL & Susceptibility	rs13318385	rs2317747	0.991541
LTL & Susceptibility	rs13318385	rs7630419	0.99985
LTL & Susceptibility	rs13318385	rs6777409	0.999767
LTL & Susceptibility	rs13318385	rs6806203	0.999319
LTL & Susceptibility	rs13318385	rs188461340	0.999593
LTL & Susceptibility	rs13318385	rs28790912	0.992013
LTL & Susceptibility	rs13318385	rs2317703	0.99501
LTL & Susceptibility	rs13318385	rs6441609	0.99318
LTL & Susceptibility	rs13318385	rs7653081	0.993645
LTL & Susceptibility	rs13318385	rs12630944	0.997785
LTL & Susceptibility	rs13318385	rs77719452	0.99896
LTL & Susceptibility	rs13318385	rs55721154	0.995679
LTL & Susceptibility	rs13318385	rs55889649	0.997988
LTL & Susceptibility	rs13318385	rs78094726	0.999477
LTL & Susceptibility	rs13318385	rs59085990	0.999144
LTL & Susceptibility	rs13318385	rs55774498	0.998772
LTL & Susceptibility	rs13318385	rs4525837	0.993875
LTL & Susceptibility	rs13318385	rs7629394	1
LTL & Susceptibility	rs13318385	rs9864932	0.995898
LTL & Susceptibility	rs13318385	rs59345491	0.995234
LTL & Susceptibility	rs13318385	rs11923990	0.99059
LTL & Susceptibility	rs13318385	rs9880120	0.997583
LTL & Susceptibility	rs13318385	rs12487776	0.99633
LTL & Susceptibility	rs13318385	rs1918407	0.996115
LTL & Susceptibility	rs13318385	rs12496243	0.99738
LTL & Susceptibility	rs13318385	rs9865059	0.99456
LTL & Susceptibility	rs13318385	rs2317705	0.990112
LTL & Susceptibility	rs13318385	rs4683928	0.992247
LTL & Susceptibility	rs13318385	rs2114300	0.994786
LTL & Susceptibility	rs13319827	rs6765618	0.990829
LTL & Susceptibility	rs13319827	rs6441597	0.993412
LTL & Susceptibility	rs13319827	rs2317689	0.992481
LTL & Susceptibility	rs13319827	rs9861229	0.99993
LTL & Susceptibility	rs13319827	rs6763800	0.990352
LTL & Susceptibility	rs13319827	rs9832890	0.998391
LTL & Susceptibility	rs13319827	rs2317743	0.992947
LTL & Susceptibility	rs13319827	rs2317744	0.991067
LTL & Susceptibility	rs13319827	rs13319827	0.995457
LTL & Susceptibility	rs13319827	rs13326777	0.99819
LTL & Susceptibility	rs13319827	rs28883302	0.99968
LTL & Susceptibility	rs13319827	rs56849605	0.996759
LTL & Susceptibility	rs13319827	rs56230566	0.998582
LTL & Susceptibility	rs13319827	rs2049107	0.997174
LTL & Susceptibility	rs13319827	rs2049108	0.994104
LTL & Susceptibility	rs13319827	rs13318385	0.991304
LTL & Susceptibility	rs13319827	rs7646962	0.996545
LTL & Susceptibility	rs13319827	rs9857389	0.992714
LTL & Susceptibility	rs13319827	rs1915310	0.991778
LTL & Susceptibility	rs13319827	rs12497154	0.996968
LTL & Susceptibility	rs13319827	rs6762811	0.994333
LTL & Susceptibility	rs13319827	rs2317747	0.991541
LTL & Susceptibility	rs13319827	rs7630419	0.99985
LTL & Susceptibility	rs13319827	rs6777409	0.999767
LTL & Susceptibility	rs13319827	rs6806203	0.999319
LTL & Susceptibility	rs13319827	rs188461340	0.999593
LTL & Susceptibility	rs13319827	rs28790912	0.992013
LTL & Susceptibility	rs13319827	rs2317703	0.99501
LTL & Susceptibility	rs13319827	rs6441609	0.99318
LTL & Susceptibility	rs13319827	rs7653081	0.993645
LTL & Susceptibility	rs13319827	rs12630944	0.997785
LTL & Susceptibility	rs13319827	rs77719452	0.99896
LTL & Susceptibility	rs13319827	rs55721154	0.995679
LTL & Susceptibility	rs13319827	rs55889649	0.997988
LTL & Susceptibility	rs13319827	rs78094726	0.999477
LTL & Susceptibility	rs13319827	rs59085990	0.999144
LTL & Susceptibility	rs13319827	rs55774498	0.998772
LTL & Susceptibility	rs13319827	rs4525837	0.993875
LTL & Susceptibility	rs13319827	rs7629394	1
LTL & Susceptibility	rs13319827	rs9864932	0.995898
LTL & Susceptibility	rs13319827	rs59345491	0.995234
LTL & Susceptibility	rs13319827	rs11923990	0.99059
LTL & Susceptibility	rs13319827	rs9880120	0.997583
LTL & Susceptibility	rs13319827	rs12487776	0.99633
LTL & Susceptibility	rs13319827	rs1918407	0.996115
LTL & Susceptibility	rs13319827	rs12496243	0.99738
LTL & Susceptibility	rs13319827	rs9865059	0.99456
LTL & Susceptibility	rs13319827	rs2317705	0.990112
LTL & Susceptibility	rs13319827	rs4683928	0.992247
LTL & Susceptibility	rs13319827	rs2114300	0.994786
LTL & Susceptibility	rs13321258	rs6765618	0.990829
LTL & Susceptibility	rs13321258	rs6441597	0.993412
LTL & Susceptibility	rs13321258	rs2317689	0.992481
LTL & Susceptibility	rs13321258	rs9861229	0.99993
LTL & Susceptibility	rs13321258	rs6763800	0.990352
LTL & Susceptibility	rs13321258	rs9832890	0.998391
LTL & Susceptibility	rs13321258	rs2317743	0.992947
LTL & Susceptibility	rs13321258	rs2317744	0.991067
LTL & Susceptibility	rs13321258	rs13319827	0.995457
LTL & Susceptibility	rs13321258	rs13326777	0.99819
LTL & Susceptibility	rs13321258	rs28883302	0.99968
LTL & Susceptibility	rs13321258	rs56849605	0.996759
LTL & Susceptibility	rs13321258	rs56230566	0.998582
LTL & Susceptibility	rs13321258	rs2049107	0.997174
LTL & Susceptibility	rs13321258	rs2049108	0.994104
LTL & Susceptibility	rs13321258	rs13318385	0.991304
LTL & Susceptibility	rs13321258	rs7646962	0.996545
LTL & Susceptibility	rs13321258	rs9857389	0.992714
LTL & Susceptibility	rs13321258	rs1915310	0.991778
LTL & Susceptibility	rs13321258	rs12497154	0.996968
LTL & Susceptibility	rs13321258	rs6762811	0.994333
LTL & Susceptibility	rs13321258	rs2317747	0.991541
LTL & Susceptibility	rs13321258	rs7630419	0.99985
LTL & Susceptibility	rs13321258	rs6777409	0.999767
LTL & Susceptibility	rs13321258	rs6806203	0.999319
LTL & Susceptibility	rs13321258	rs188461340	0.999593
LTL & Susceptibility	rs13321258	rs28790912	0.992013
LTL & Susceptibility	rs13321258	rs2317703	0.99501
LTL & Susceptibility	rs13321258	rs6441609	0.99318
LTL & Susceptibility	rs13321258	rs7653081	0.993645
LTL & Susceptibility	rs13321258	rs12630944	0.997785
LTL & Susceptibility	rs13321258	rs77719452	0.99896
LTL & Susceptibility	rs13321258	rs55721154	0.995679
LTL & Susceptibility	rs13321258	rs55889649	0.997988
LTL & Susceptibility	rs13321258	rs78094726	0.999477
LTL & Susceptibility	rs13321258	rs59085990	0.999144
LTL & Susceptibility	rs13321258	rs55774498	0.998772
LTL & Susceptibility	rs13321258	rs4525837	0.993875
LTL & Susceptibility	rs13321258	rs7629394	1
LTL & Susceptibility	rs13321258	rs9864932	0.995898
LTL & Susceptibility	rs13321258	rs59345491	0.995234
LTL & Susceptibility	rs13321258	rs11923990	0.99059
LTL & Susceptibility	rs13321258	rs9880120	0.997583
LTL & Susceptibility	rs13321258	rs12487776	0.99633
LTL & Susceptibility	rs13321258	rs1918407	0.996115
LTL & Susceptibility	rs13321258	rs12496243	0.99738
LTL & Susceptibility	rs13321258	rs9865059	0.99456
LTL & Susceptibility	rs13321258	rs2317705	0.990112
LTL & Susceptibility	rs13321258	rs4683928	0.992247
LTL & Susceptibility	rs13321258	rs2114300	0.994786
LTL & Susceptibility	rs13324180	rs6765618	0.990829
LTL & Susceptibility	rs13324180	rs6441597	0.993412
LTL & Susceptibility	rs13324180	rs2317689	0.992481
LTL & Susceptibility	rs13324180	rs9861229	0.99993
LTL & Susceptibility	rs13324180	rs6763800	0.990352
LTL & Susceptibility	rs13324180	rs9832890	0.998391
LTL & Susceptibility	rs13324180	rs2317743	0.992947
LTL & Susceptibility	rs13324180	rs2317744	0.991067
LTL & Susceptibility	rs13324180	rs13319827	0.995457
LTL & Susceptibility	rs13324180	rs13326777	0.99819
LTL & Susceptibility	rs13324180	rs28883302	0.99968
LTL & Susceptibility	rs13324180	rs56849605	0.996759
LTL & Susceptibility	rs13324180	rs56230566	0.998582
LTL & Susceptibility	rs13324180	rs2049107	0.997174
LTL & Susceptibility	rs13324180	rs2049108	0.994104
LTL & Susceptibility	rs13324180	rs13318385	0.991304
LTL & Susceptibility	rs13324180	rs7646962	0.996545
LTL & Susceptibility	rs13324180	rs9857389	0.992714
LTL & Susceptibility	rs13324180	rs1915310	0.991778
LTL & Susceptibility	rs13324180	rs12497154	0.996968
LTL & Susceptibility	rs13324180	rs6762811	0.994333
LTL & Susceptibility	rs13324180	rs2317747	0.991541
LTL & Susceptibility	rs13324180	rs7630419	0.99985
LTL & Susceptibility	rs13324180	rs6777409	0.999767
LTL & Susceptibility	rs13324180	rs6806203	0.999319
LTL & Susceptibility	rs13324180	rs188461340	0.999593
LTL & Susceptibility	rs13324180	rs28790912	0.992013
LTL & Susceptibility	rs13324180	rs2317703	0.99501
LTL & Susceptibility	rs13324180	rs6441609	0.99318
LTL & Susceptibility	rs13324180	rs7653081	0.993645
LTL & Susceptibility	rs13324180	rs12630944	0.997785
LTL & Susceptibility	rs13324180	rs77719452	0.99896
LTL & Susceptibility	rs13324180	rs55721154	0.995679
LTL & Susceptibility	rs13324180	rs55889649	0.997988
LTL & Susceptibility	rs13324180	rs78094726	0.999477
LTL & Susceptibility	rs13324180	rs59085990	0.999144
LTL & Susceptibility	rs13324180	rs55774498	0.998772
LTL & Susceptibility	rs13324180	rs4525837	0.993875
LTL & Susceptibility	rs13324180	rs7629394	1
LTL & Susceptibility	rs13324180	rs9864932	0.995898
LTL & Susceptibility	rs13324180	rs59345491	0.995234
LTL & Susceptibility	rs13324180	rs11923990	0.99059
LTL & Susceptibility	rs13324180	rs9880120	0.997583
LTL & Susceptibility	rs13324180	rs12487776	0.99633
LTL & Susceptibility	rs13324180	rs1918407	0.996115
LTL & Susceptibility	rs13324180	rs12496243	0.99738
LTL & Susceptibility	rs13324180	rs9865059	0.99456
LTL & Susceptibility	rs13324180	rs2317705	0.990112
LTL & Susceptibility	rs13324180	rs4683928	0.992247
LTL & Susceptibility	rs13324180	rs2114300	0.994786
LTL & Susceptibility	rs13326777	rs6765618	0.990829
LTL & Susceptibility	rs13326777	rs6441597	0.993412
LTL & Susceptibility	rs13326777	rs2317689	0.992481
LTL & Susceptibility	rs13326777	rs9861229	0.99993
LTL & Susceptibility	rs13326777	rs6763800	0.990352
LTL & Susceptibility	rs13326777	rs9832890	0.998391
LTL & Susceptibility	rs13326777	rs2317743	0.992947
LTL & Susceptibility	rs13326777	rs2317744	0.991067
LTL & Susceptibility	rs13326777	rs13319827	0.995457
LTL & Susceptibility	rs13326777	rs13326777	0.99819
LTL & Susceptibility	rs13326777	rs28883302	0.99968
LTL & Susceptibility	rs13326777	rs56849605	0.996759
LTL & Susceptibility	rs13326777	rs56230566	0.998582
LTL & Susceptibility	rs13326777	rs2049107	0.997174
LTL & Susceptibility	rs13326777	rs2049108	0.994104
LTL & Susceptibility	rs13326777	rs13318385	0.991304
LTL & Susceptibility	rs13326777	rs7646962	0.996545
LTL & Susceptibility	rs13326777	rs9857389	0.992714
LTL & Susceptibility	rs13326777	rs1915310	0.991778
LTL & Susceptibility	rs13326777	rs12497154	0.996968
LTL & Susceptibility	rs13326777	rs6762811	0.994333
LTL & Susceptibility	rs13326777	rs2317747	0.991541
LTL & Susceptibility	rs13326777	rs7630419	0.99985
LTL & Susceptibility	rs13326777	rs6777409	0.999767
LTL & Susceptibility	rs13326777	rs6806203	0.999319
LTL & Susceptibility	rs13326777	rs188461340	0.999593
LTL & Susceptibility	rs13326777	rs28790912	0.992013
LTL & Susceptibility	rs13326777	rs2317703	0.99501
LTL & Susceptibility	rs13326777	rs6441609	0.99318
LTL & Susceptibility	rs13326777	rs7653081	0.993645
LTL & Susceptibility	rs13326777	rs12630944	0.997785
LTL & Susceptibility	rs13326777	rs77719452	0.99896
LTL & Susceptibility	rs13326777	rs55721154	0.995679
LTL & Susceptibility	rs13326777	rs55889649	0.997988
LTL & Susceptibility	rs13326777	rs78094726	0.999477
LTL & Susceptibility	rs13326777	rs59085990	0.999144
LTL & Susceptibility	rs13326777	rs55774498	0.998772
LTL & Susceptibility	rs13326777	rs4525837	0.993875
LTL & Susceptibility	rs13326777	rs7629394	1
LTL & Susceptibility	rs13326777	rs9864932	0.995898
LTL & Susceptibility	rs13326777	rs59345491	0.995234
LTL & Susceptibility	rs13326777	rs11923990	0.99059
LTL & Susceptibility	rs13326777	rs9880120	0.997583
LTL & Susceptibility	rs13326777	rs12487776	0.99633
LTL & Susceptibility	rs13326777	rs1918407	0.996115
LTL & Susceptibility	rs13326777	rs12496243	0.99738
LTL & Susceptibility	rs13326777	rs9865059	0.99456
LTL & Susceptibility	rs13326777	rs2317705	0.990112
LTL & Susceptibility	rs13326777	rs4683928	0.992247
LTL & Susceptibility	rs13326777	rs2114300	0.994786
LTL & Susceptibility	rs13440	rs6765618	0.990829
LTL & Susceptibility	rs13440	rs6441597	0.993412
LTL & Susceptibility	rs13440	rs2317689	0.992481
LTL & Susceptibility	rs13440	rs9861229	0.99993
LTL & Susceptibility	rs13440	rs6763800	0.990352
LTL & Susceptibility	rs13440	rs9832890	0.998391
LTL & Susceptibility	rs13440	rs2317743	0.992947
LTL & Susceptibility	rs13440	rs2317744	0.991067
LTL & Susceptibility	rs13440	rs13319827	0.995457
LTL & Susceptibility	rs13440	rs13326777	0.99819
LTL & Susceptibility	rs13440	rs28883302	0.99968
LTL & Susceptibility	rs13440	rs56849605	0.996759
LTL & Susceptibility	rs13440	rs56230566	0.998582
LTL & Susceptibility	rs13440	rs2049107	0.997174
LTL & Susceptibility	rs13440	rs2049108	0.994104
LTL & Susceptibility	rs13440	rs13318385	0.991304
LTL & Susceptibility	rs13440	rs7646962	0.996545
LTL & Susceptibility	rs13440	rs9857389	0.992714
LTL & Susceptibility	rs13440	rs1915310	0.991778
LTL & Susceptibility	rs13440	rs12497154	0.996968
LTL & Susceptibility	rs13440	rs6762811	0.994333
LTL & Susceptibility	rs13440	rs2317747	0.991541
LTL & Susceptibility	rs13440	rs7630419	0.99985
LTL & Susceptibility	rs13440	rs6777409	0.999767
LTL & Susceptibility	rs13440	rs6806203	0.999319
LTL & Susceptibility	rs13440	rs188461340	0.999593
LTL & Susceptibility	rs13440	rs28790912	0.992013
LTL & Susceptibility	rs13440	rs2317703	0.99501
LTL & Susceptibility	rs13440	rs6441609	0.99318
LTL & Susceptibility	rs13440	rs7653081	0.993645
LTL & Susceptibility	rs13440	rs12630944	0.997785
LTL & Susceptibility	rs13440	rs77719452	0.99896
LTL & Susceptibility	rs13440	rs55721154	0.995679
LTL & Susceptibility	rs13440	rs55889649	0.997988
LTL & Susceptibility	rs13440	rs78094726	0.999477
LTL & Susceptibility	rs13440	rs59085990	0.999144
LTL & Susceptibility	rs13440	rs55774498	0.998772
LTL & Susceptibility	rs13440	rs4525837	0.993875
LTL & Susceptibility	rs13440	rs7629394	1
LTL & Susceptibility	rs13440	rs9864932	0.995898
LTL & Susceptibility	rs13440	rs59345491	0.995234
LTL & Susceptibility	rs13440	rs11923990	0.99059
LTL & Susceptibility	rs13440	rs9880120	0.997583
LTL & Susceptibility	rs13440	rs12487776	0.99633
LTL & Susceptibility	rs13440	rs1918407	0.996115
LTL & Susceptibility	rs13440	rs12496243	0.99738
LTL & Susceptibility	rs13440	rs9865059	0.99456
LTL & Susceptibility	rs13440	rs2317705	0.990112
LTL & Susceptibility	rs13440	rs4683928	0.992247
LTL & Susceptibility	rs13440	rs2114300	0.994786
LTL & Susceptibility	rs1402254	rs6765618	0.990829
LTL & Susceptibility	rs1402254	rs6441597	0.993412
LTL & Susceptibility	rs1402254	rs2317689	0.992481
LTL & Susceptibility	rs1402254	rs9861229	0.99993
LTL & Susceptibility	rs1402254	rs6763800	0.990352
LTL & Susceptibility	rs1402254	rs9832890	0.998391
LTL & Susceptibility	rs1402254	rs2317743	0.992947
LTL & Susceptibility	rs1402254	rs2317744	0.991067
LTL & Susceptibility	rs1402254	rs13319827	0.995457
LTL & Susceptibility	rs1402254	rs13326777	0.99819
LTL & Susceptibility	rs1402254	rs28883302	0.99968
LTL & Susceptibility	rs1402254	rs56849605	0.996759
LTL & Susceptibility	rs1402254	rs56230566	0.998582
LTL & Susceptibility	rs1402254	rs2049107	0.997174
LTL & Susceptibility	rs1402254	rs2049108	0.994104
LTL & Susceptibility	rs1402254	rs13318385	0.991304
LTL & Susceptibility	rs1402254	rs7646962	0.996545
LTL & Susceptibility	rs1402254	rs9857389	0.992714
LTL & Susceptibility	rs1402254	rs1915310	0.991778
LTL & Susceptibility	rs1402254	rs12497154	0.996968
LTL & Susceptibility	rs1402254	rs6762811	0.994333
LTL & Susceptibility	rs1402254	rs2317747	0.991541
LTL & Susceptibility	rs1402254	rs7630419	0.99985
LTL & Susceptibility	rs1402254	rs6777409	0.999767
LTL & Susceptibility	rs1402254	rs6806203	0.999319
LTL & Susceptibility	rs1402254	rs188461340	0.999593
LTL & Susceptibility	rs1402254	rs28790912	0.992013
LTL & Susceptibility	rs1402254	rs2317703	0.99501
LTL & Susceptibility	rs1402254	rs6441609	0.99318
LTL & Susceptibility	rs1402254	rs7653081	0.993645
LTL & Susceptibility	rs1402254	rs12630944	0.997785
LTL & Susceptibility	rs1402254	rs77719452	0.99896
LTL & Susceptibility	rs1402254	rs55721154	0.995679
LTL & Susceptibility	rs1402254	rs55889649	0.997988
LTL & Susceptibility	rs1402254	rs78094726	0.999477
LTL & Susceptibility	rs1402254	rs59085990	0.999144
LTL & Susceptibility	rs1402254	rs55774498	0.998772
LTL & Susceptibility	rs1402254	rs4525837	0.993875
LTL & Susceptibility	rs1402254	rs7629394	1
LTL & Susceptibility	rs1402254	rs9864932	0.995898
LTL & Susceptibility	rs1402254	rs59345491	0.995234
LTL & Susceptibility	rs1402254	rs11923990	0.99059
LTL & Susceptibility	rs1402254	rs9880120	0.997583
LTL & Susceptibility	rs1402254	rs12487776	0.99633
LTL & Susceptibility	rs1402254	rs1918407	0.996115
LTL & Susceptibility	rs1402254	rs12496243	0.99738
LTL & Susceptibility	rs1402254	rs9865059	0.99456
LTL & Susceptibility	rs1402254	rs2317705	0.990112
LTL & Susceptibility	rs1402254	rs4683928	0.992247
LTL & Susceptibility	rs1402254	rs2114300	0.994786
LTL & Susceptibility	rs1402255	rs6765618	0.990829
LTL & Susceptibility	rs1402255	rs6441597	0.993412
LTL & Susceptibility	rs1402255	rs2317689	0.992481
LTL & Susceptibility	rs1402255	rs9861229	0.99993
LTL & Susceptibility	rs1402255	rs6763800	0.990352
LTL & Susceptibility	rs1402255	rs9832890	0.998391
LTL & Susceptibility	rs1402255	rs2317743	0.992947
LTL & Susceptibility	rs1402255	rs2317744	0.991067
LTL & Susceptibility	rs1402255	rs13319827	0.995457
LTL & Susceptibility	rs1402255	rs13326777	0.99819
LTL & Susceptibility	rs1402255	rs28883302	0.99968
LTL & Susceptibility	rs1402255	rs56849605	0.996759
LTL & Susceptibility	rs1402255	rs56230566	0.998582
LTL & Susceptibility	rs1402255	rs2049107	0.997174
LTL & Susceptibility	rs1402255	rs2049108	0.994104
LTL & Susceptibility	rs1402255	rs13318385	0.991304
LTL & Susceptibility	rs1402255	rs7646962	0.996545
LTL & Susceptibility	rs1402255	rs9857389	0.992714
LTL & Susceptibility	rs1402255	rs1915310	0.991778
LTL & Susceptibility	rs1402255	rs12497154	0.996968
LTL & Susceptibility	rs1402255	rs6762811	0.994333
LTL & Susceptibility	rs1402255	rs2317747	0.991541
LTL & Susceptibility	rs1402255	rs7630419	0.99985
LTL & Susceptibility	rs1402255	rs6777409	0.999767
LTL & Susceptibility	rs1402255	rs6806203	0.999319
LTL & Susceptibility	rs1402255	rs188461340	0.999593
LTL & Susceptibility	rs1402255	rs28790912	0.992013
LTL & Susceptibility	rs1402255	rs2317703	0.99501
LTL & Susceptibility	rs1402255	rs6441609	0.99318
LTL & Susceptibility	rs1402255	rs7653081	0.993645
LTL & Susceptibility	rs1402255	rs12630944	0.997785
LTL & Susceptibility	rs1402255	rs77719452	0.99896
LTL & Susceptibility	rs1402255	rs55721154	0.995679
LTL & Susceptibility	rs1402255	rs55889649	0.997988
LTL & Susceptibility	rs1402255	rs78094726	0.999477
LTL & Susceptibility	rs1402255	rs59085990	0.999144
LTL & Susceptibility	rs1402255	rs55774498	0.998772
LTL & Susceptibility	rs1402255	rs4525837	0.993875
LTL & Susceptibility	rs1402255	rs7629394	1
LTL & Susceptibility	rs1402255	rs9864932	0.995898
LTL & Susceptibility	rs1402255	rs59345491	0.995234
LTL & Susceptibility	rs1402255	rs11923990	0.99059
LTL & Susceptibility	rs1402255	rs9880120	0.997583
LTL & Susceptibility	rs1402255	rs12487776	0.99633
LTL & Susceptibility	rs1402255	rs1918407	0.996115
LTL & Susceptibility	rs1402255	rs12496243	0.99738
LTL & Susceptibility	rs1402255	rs9865059	0.99456
LTL & Susceptibility	rs1402255	rs2317705	0.990112
LTL & Susceptibility	rs1402255	rs4683928	0.992247
LTL & Susceptibility	rs1402255	rs2114300	0.994786
LTL & Susceptibility	rs141621806	rs144204502	0.992616
LTL & Susceptibility	rs141621806	rs73999670	0.994935
LTL & Susceptibility	rs141621806	rs77183763	0.996089
LTL & Susceptibility	rs141621806	rs28712867	1
LTL & Susceptibility	rs141621806	rs142522254	0.99847
LTL & Susceptibility	rs141621806	rs74256112	0.997042
LTL & Susceptibility	rs141621806	rs11651094	0.999769
LTL & Susceptibility	rs141621806	rs141621806	0.999409
LTL & Susceptibility	rs141621806	rs11657144	0.998952
LTL & Susceptibility	rs141621806	rs11657273	0.997816
LTL & Susceptibility	rs142522254	rs144204502	0.992616
LTL & Susceptibility	rs142522254	rs73999670	0.994935
LTL & Susceptibility	rs142522254	rs77183763	0.996089
LTL & Susceptibility	rs142522254	rs28712867	1
LTL & Susceptibility	rs142522254	rs142522254	0.99847
LTL & Susceptibility	rs142522254	rs74256112	0.997042
LTL & Susceptibility	rs142522254	rs11651094	0.999769
LTL & Susceptibility	rs142522254	rs141621806	0.999409
LTL & Susceptibility	rs142522254	rs11657144	0.998952
LTL & Susceptibility	rs142522254	rs11657273	0.997816
LTL & Susceptibility	rs142927208	rs146754938	1
LTL & Susceptibility	rs142927208	rs142927208	0.997225
LTL & Susceptibility	rs143606191	rs146754938	1
LTL & Susceptibility	rs143606191	rs142927208	0.997225
LTL & Susceptibility	rs144204502	rs144204502	0.992616
LTL & Susceptibility	rs144204502	rs73999670	0.994935
LTL & Susceptibility	rs144204502	rs77183763	0.996089
LTL & Susceptibility	rs144204502	rs28712867	1
LTL & Susceptibility	rs144204502	rs142522254	0.99847
LTL & Susceptibility	rs144204502	rs74256112	0.997042
LTL & Susceptibility	rs144204502	rs11651094	0.999769
LTL & Susceptibility	rs144204502	rs141621806	0.999409
LTL & Susceptibility	rs144204502	rs11657144	0.998952
LTL & Susceptibility	rs144204502	rs11657273	0.997816
LTL & Susceptibility	rs145183053	rs146754938	1
LTL & Susceptibility	rs145183053	rs142927208	0.997225
LTL & Susceptibility	rs146754938	rs146754938	1
LTL & Susceptibility	rs146754938	rs142927208	0.997225
LTL & Susceptibility	rs150333335	rs146754938	1
LTL & Susceptibility	rs150333335	rs142927208	0.997225
LTL & Susceptibility	rs1520653	rs6765618	0.990829
LTL & Susceptibility	rs1520653	rs6441597	0.993412
LTL & Susceptibility	rs1520653	rs2317689	0.992481
LTL & Susceptibility	rs1520653	rs9861229	0.99993
LTL & Susceptibility	rs1520653	rs6763800	0.990352
LTL & Susceptibility	rs1520653	rs9832890	0.998391
LTL & Susceptibility	rs1520653	rs2317743	0.992947
LTL & Susceptibility	rs1520653	rs2317744	0.991067
LTL & Susceptibility	rs1520653	rs13319827	0.995457
LTL & Susceptibility	rs1520653	rs13326777	0.99819
LTL & Susceptibility	rs1520653	rs28883302	0.99968
LTL & Susceptibility	rs1520653	rs56849605	0.996759
LTL & Susceptibility	rs1520653	rs56230566	0.998582
LTL & Susceptibility	rs1520653	rs2049107	0.997174
LTL & Susceptibility	rs1520653	rs2049108	0.994104
LTL & Susceptibility	rs1520653	rs13318385	0.991304
LTL & Susceptibility	rs1520653	rs7646962	0.996545
LTL & Susceptibility	rs1520653	rs9857389	0.992714
LTL & Susceptibility	rs1520653	rs1915310	0.991778
LTL & Susceptibility	rs1520653	rs12497154	0.996968
LTL & Susceptibility	rs1520653	rs6762811	0.994333
LTL & Susceptibility	rs1520653	rs2317747	0.991541
LTL & Susceptibility	rs1520653	rs7630419	0.99985
LTL & Susceptibility	rs1520653	rs6777409	0.999767
LTL & Susceptibility	rs1520653	rs6806203	0.999319
LTL & Susceptibility	rs1520653	rs188461340	0.999593
LTL & Susceptibility	rs1520653	rs28790912	0.992013
LTL & Susceptibility	rs1520653	rs2317703	0.99501
LTL & Susceptibility	rs1520653	rs6441609	0.99318
LTL & Susceptibility	rs1520653	rs7653081	0.993645
LTL & Susceptibility	rs1520653	rs12630944	0.997785
LTL & Susceptibility	rs1520653	rs77719452	0.99896
LTL & Susceptibility	rs1520653	rs55721154	0.995679
LTL & Susceptibility	rs1520653	rs55889649	0.997988
LTL & Susceptibility	rs1520653	rs78094726	0.999477
LTL & Susceptibility	rs1520653	rs59085990	0.999144
LTL & Susceptibility	rs1520653	rs55774498	0.998772
LTL & Susceptibility	rs1520653	rs4525837	0.993875
LTL & Susceptibility	rs1520653	rs7629394	1
LTL & Susceptibility	rs1520653	rs9864932	0.995898
LTL & Susceptibility	rs1520653	rs59345491	0.995234
LTL & Susceptibility	rs1520653	rs11923990	0.99059
LTL & Susceptibility	rs1520653	rs9880120	0.997583
LTL & Susceptibility	rs1520653	rs12487776	0.99633
LTL & Susceptibility	rs1520653	rs1918407	0.996115
LTL & Susceptibility	rs1520653	rs12496243	0.99738
LTL & Susceptibility	rs1520653	rs9865059	0.99456
LTL & Susceptibility	rs1520653	rs2317705	0.990112
LTL & Susceptibility	rs1520653	rs4683928	0.992247
LTL & Susceptibility	rs1520653	rs2114300	0.994786
LTL & Susceptibility	rs1520656	rs6765618	0.990829
LTL & Susceptibility	rs1520656	rs6441597	0.993412
LTL & Susceptibility	rs1520656	rs2317689	0.992481
LTL & Susceptibility	rs1520656	rs9861229	0.99993
LTL & Susceptibility	rs1520656	rs6763800	0.990352
LTL & Susceptibility	rs1520656	rs9832890	0.998391
LTL & Susceptibility	rs1520656	rs2317743	0.992947
LTL & Susceptibility	rs1520656	rs2317744	0.991067
LTL & Susceptibility	rs1520656	rs13319827	0.995457
LTL & Susceptibility	rs1520656	rs13326777	0.99819
LTL & Susceptibility	rs1520656	rs28883302	0.99968
LTL & Susceptibility	rs1520656	rs56849605	0.996759
LTL & Susceptibility	rs1520656	rs56230566	0.998582
LTL & Susceptibility	rs1520656	rs2049107	0.997174
LTL & Susceptibility	rs1520656	rs2049108	0.994104
LTL & Susceptibility	rs1520656	rs13318385	0.991304
LTL & Susceptibility	rs1520656	rs7646962	0.996545
LTL & Susceptibility	rs1520656	rs9857389	0.992714
LTL & Susceptibility	rs1520656	rs1915310	0.991778
LTL & Susceptibility	rs1520656	rs12497154	0.996968
LTL & Susceptibility	rs1520656	rs6762811	0.994333
LTL & Susceptibility	rs1520656	rs2317747	0.991541
LTL & Susceptibility	rs1520656	rs7630419	0.99985
LTL & Susceptibility	rs1520656	rs6777409	0.999767
LTL & Susceptibility	rs1520656	rs6806203	0.999319
LTL & Susceptibility	rs1520656	rs188461340	0.999593
LTL & Susceptibility	rs1520656	rs28790912	0.992013
LTL & Susceptibility	rs1520656	rs2317703	0.99501
LTL & Susceptibility	rs1520656	rs6441609	0.99318
LTL & Susceptibility	rs1520656	rs7653081	0.993645
LTL & Susceptibility	rs1520656	rs12630944	0.997785
LTL & Susceptibility	rs1520656	rs77719452	0.99896
LTL & Susceptibility	rs1520656	rs55721154	0.995679
LTL & Susceptibility	rs1520656	rs55889649	0.997988
LTL & Susceptibility	rs1520656	rs78094726	0.999477
LTL & Susceptibility	rs1520656	rs59085990	0.999144
LTL & Susceptibility	rs1520656	rs55774498	0.998772
LTL & Susceptibility	rs1520656	rs4525837	0.993875
LTL & Susceptibility	rs1520656	rs7629394	1
LTL & Susceptibility	rs1520656	rs9864932	0.995898
LTL & Susceptibility	rs1520656	rs59345491	0.995234
LTL & Susceptibility	rs1520656	rs11923990	0.99059
LTL & Susceptibility	rs1520656	rs9880120	0.997583
LTL & Susceptibility	rs1520656	rs12487776	0.99633
LTL & Susceptibility	rs1520656	rs1918407	0.996115
LTL & Susceptibility	rs1520656	rs12496243	0.99738
LTL & Susceptibility	rs1520656	rs9865059	0.99456
LTL & Susceptibility	rs1520656	rs2317705	0.990112
LTL & Susceptibility	rs1520656	rs4683928	0.992247
LTL & Susceptibility	rs1520656	rs2114300	0.994786
LTL & Susceptibility	rs1527548	rs6765618	0.990829
LTL & Susceptibility	rs1527548	rs6441597	0.993412
LTL & Susceptibility	rs1527548	rs2317689	0.992481
LTL & Susceptibility	rs1527548	rs9861229	0.99993
LTL & Susceptibility	rs1527548	rs6763800	0.990352
LTL & Susceptibility	rs1527548	rs9832890	0.998391
LTL & Susceptibility	rs1527548	rs2317743	0.992947
LTL & Susceptibility	rs1527548	rs2317744	0.991067
LTL & Susceptibility	rs1527548	rs13319827	0.995457
LTL & Susceptibility	rs1527548	rs13326777	0.99819
LTL & Susceptibility	rs1527548	rs28883302	0.99968
LTL & Susceptibility	rs1527548	rs56849605	0.996759
LTL & Susceptibility	rs1527548	rs56230566	0.998582
LTL & Susceptibility	rs1527548	rs2049107	0.997174
LTL & Susceptibility	rs1527548	rs2049108	0.994104
LTL & Susceptibility	rs1527548	rs13318385	0.991304
LTL & Susceptibility	rs1527548	rs7646962	0.996545
LTL & Susceptibility	rs1527548	rs9857389	0.992714
LTL & Susceptibility	rs1527548	rs1915310	0.991778
LTL & Susceptibility	rs1527548	rs12497154	0.996968
LTL & Susceptibility	rs1527548	rs6762811	0.994333
LTL & Susceptibility	rs1527548	rs2317747	0.991541
LTL & Susceptibility	rs1527548	rs7630419	0.99985
LTL & Susceptibility	rs1527548	rs6777409	0.999767
LTL & Susceptibility	rs1527548	rs6806203	0.999319
LTL & Susceptibility	rs1527548	rs188461340	0.999593
LTL & Susceptibility	rs1527548	rs28790912	0.992013
LTL & Susceptibility	rs1527548	rs2317703	0.99501
LTL & Susceptibility	rs1527548	rs6441609	0.99318
[truncated: 105,460 more rows]

## Sheet: sTable 6
sTable 6	TWAS of genes associated with LTL and COVID-19 susceptibility in the reverse direction
ID	LTL		COVID-19 susceptibility
	TWAS.Z	TWAS.P	TWAS.Z	TWAS.P
AFF3	2.43185	0.015	-2.95425	0.003134
AP4M1	2.07488	0.038	-2.10996	0.0349
ASAP3	-4.35735	1.32e-05	2.00961	0.0445
ASB16	2.54	0.0111	-2.76074	0.00577
ASB16-AS1	2.52	0.0116	-3.36752	0.000758
ASB8	2.48449	0.013	-2.6877	0.00719
ATP5MJ	-2.67334	0.00751	2.06411	0.039007
ATRIP	2.51512	0.0119	-2.14	0.0324
ATRIP-TREX1	2.51512	0.0119	-2.14	0.0324
BTG3-AS1	-2.4702	0.0135	2.27628	0.0228
C11orf49	3.6	0.000322	-2.05659	0.039726
CANT1	-2.33	0.0196	2.28568	0.0223
CASTOR3	-3.10872	0.00188	4.48162	7.41e-06
CBLN3	-2.8051	0.00503	2.16601	0.03031
CCDC106	-2.54466	0.0109	2.2799	0.0226
CCDC144B	3.97	7.07e-05	-2.33941	0.0193
CCDC200	7.31	2.68e-13	-2.36568	0.018
CCDC68	-3.37979	0.000725	2.14995	0.03156
CCHCR1	-8.9123	5e-19	3.61256	0.000303
CCR5	1.99069	0.0465	-5.59	2.34e-08
CEACAM4	2.25096	0.0244	-2.0632	0.0391
CERCAM	-2.91562	0.00355	2.8075	0.00499
CHCHD4	2.57887	0.00991	-2.61	0.00897
CLDN16	2.41457	0.0158	-3.75	0.000174
CSDC2	3.18249	0.00146	-2.38091	0.01727
CSPG4P10	1.99943	0.0456	-2.20625	0.0274
DCTN3	-3.96958	7.2e-05	2.36201	0.0182
DDB2	-3.74	0.000182	2.03023	0.042333
DDX17	3.54795	0.000388	-2.31738	0.020483
DGKZ	-3.88	0.000105	2.1049	0.0353
DHDDS	2.09671	0.036	-2.6242	0.00869
DHRS11	-1.98	0.0481	2.52547	0.0116
DISP3	2.0192	0.0435	-2.00893	0.0445
DR1	-3.77042	0.000163	2.64316	0.00821
EFNA1	-2.28128	0.0225	6.81265	9.58e-12
ERGIC2	-3.48351	0.000495	2.96757	0.003
FAM200A	-2.79751	0.00515	1.98211	0.0475
FKBP9	-2.56384	0.0104	2.3745	0.0176
GGNBP2	2.11	0.0347	-2.34684	0.0189
GLYCTK	3.28045	0.00104	-2.23	0.0257
GNAI2	-2.70266	0.00688	2.36	0.0183
GNB2	3.09579	0.00196	-2.93859	0.0033
GOLGA6L9	-3.06385	0.00219	2.02359	0.043
HAPLN2	2.16556	0.0303	-2.92973	0.00339
HCP5B	-7.0122	2.35e-12	2.23407	0.0255
HLA-C	-4.0079	6.13e-05	5.29263	1.21e-07
HLA-V	3.1748	0.0015	-2.08791	0.0368
HSPA2-AS1	-6.15136	7.68e-10	2.4036	0.016234
IFNAR1	2.73202	0.00629	-2.57408	0.0101
KLHDC10	3.21897	0.00129	-2.22051	0.0264
LGALS9C	3.97	7.33e-05	-2.35473	0.0185
LINC00639	2.70428	0.00685	-2.48244	0.013049
LOC100128325	2.12528	0.0336	-2.06407	0.039
LOC100288073	-2.355	0.0185	2.60149	0.00928
LOC100418723	2.11381	0.0345	-2.1994	0.0278
LOC100506178	-2.38322	0.0172	2.20657	0.0273
LRRC37A	2.98	0.00289	-2.56009	0.0105
LYZ	2.65297	0.00798	-2.45175	0.0142
MACF1	-3.20131	0.00137	2.75072	0.00595
MARCHF2	-4.14823	3.35e-05	1.97557	0.0482
MEOX1	-3.05	0.00229	2.11851	0.0341
MPP3	-2.55	0.0109	3.17319	0.00151
MUC1	2.7187	0.00655	-5.27783	1.31e-07
MYBPC3	-3.3	0.000984	1.97357	0.048431
NBR1	7.04	1.98e-12	-2.05144	0.0402
NEK6	3.48998	0.000483	-2.09813	0.0359
NKAIN4	-2.09804	0.0359	2.77749	0.005478
NUP160	-2.34	0.0194	1.97487	0.048283
NUP93-DT	-3.4793	0.000503	2.0188	0.0435
NUTM2D	-2.82344	0.00475	2.32667	0.019983
NYNRIN	-2.24319	0.0249	2.92224	0.003475
ODF2	-3.43527	0.000592	2.73192	0.0063
OR10AD1	2.28379	0.0224	-2.58168	0.00983
ORC3	-2.1819	0.0291	3.18	0.00145
ORM1	2.23997	0.0251	-2.4739	0.0134
OXCT2P1	-2.65556	0.00792	2.79438	0.0052
PABPC4	2.72292	0.00647	-2.83745	0.00455
PARP9	2.98627	0.00282	-2.11	0.0351
PCOLCE-AS1	-2.02729	0.0426	2.39084	0.0168
PDE6G	-2.28	0.0225	2.5183	0.0118
PIGW	-2.36	0.0181	2.01469	0.0439
PMF1	-4.10127	4.11e-05	4.93248	8.12e-07
PNPO	-2.44	0.0148	2.56755	0.0102
PRIM1	-3.87868	0.000105	2.86127	0.00422
PROB1	-2.9973	0.00272	2.59442	0.009475
PRR14	2.51834	0.0118	-1.98541	0.0471
PSORS1C1	2.5157	0.0119	-2.6193	0.00881
PTPN13	3.43718	0.000588	-2.49527	0.0126
RBM5	4.40082	1.08e-05	-2.69	0.00713
RBM6	6.66588	2.63e-11	-2.01	0.0444
RFWD3	2.80213	0.00508	-2.30821	0.021
RPS17	-2.50043	0.0124	1.96247	0.0497
SACS-AS1	3.2471	0.001166	-2.06204	0.0392
SARAF	-2.56606	0.0103	2.77698	0.00549
SDR16C5	-1.98716	0.0469	2.04656	0.0407
SEC61A2	-3.47474	0.000511	2.59764	0.009387
SLC25A28	-2.83547	0.00458	2.67001	0.007585
SLC25A44	-4.10312	4.08e-05	3.92139	8.8e-05
SLC26A1	2.49271	0.0127	-2.146	0.0319
SLC50A1	2.52538	0.0116	-2.5478	0.0108
SMIM22	-2.91916	0.00351	2.47319	0.0134
SPATA24	3.28728	0.00101	-2.65535	0.007923
SPRYD4	1.96319	0.0496	-2.21209	0.027
STK36	2.93526	0.00333	-1.99706	0.045819
TLR2	3.12874	0.00176	-2.08571	0.037
TMEM106A	7.31	2.68e-13	-2.36568	0.018
TMEM120B	-2.01814	0.0436	2.00735	0.0447
TNXB	7.476	7.66e-14	-2.0229	0.0431
TRIM15	4.7192	2.37e-06	-2.80622	0.00501
TSPOAP1	3.5	0.000462	-2.10938	0.0349
UCKL1-AS1	4.12762	3.67e-05	-2.03753	0.041597
USP16	-3.57947	0.000344	2.16672	0.0303
USP32P2	4.24	2.27e-05	-2.19159	0.0284
ZBTB1	-5.00168	5.68e-07	2.79991	0.005112
ZBTB25	-4.7311	2.23e-06	2.41739	0.015632
ZFAND4	2.15114	0.0315	-2.07123	0.038337
ZNF230-DT	2.02242	0.0431	-1.98195	0.0475
ZNF257	12.6959	6.23e-37	-2.2471	0.0246
ZNF3	2.29741	0.0216	-2.15248	0.0314
ZNF689	1.98302	0.0474	-2.00683	0.0448
ZNF79	1.9816	0.0475	-3.15783	0.00159
ZNHIT3	-2.26	0.0238	2.57738	0.00996

## Sheet: sTable 7
sTable 7	TWAS of genes associated with LTL and COVID-19 hospitalization in the reverse direction
ID	LTL		COVID-19 hospitalization
	TWAS.Z	TWAS.P	TWAS.Z	TWAS.P
ABHD16A	2.1627	0.0306	-2.2601	0.0238
ACSF3	-3.21951	0.00128	2.42906	0.0151
ADAMTSL3	-1.97597	0.0482	3.00825	0.00263
AEBP2	2.22679	0.026	-2.14579	0.0319
AP4M1	2.07488	0.038	-4.03582	5.44e-05
ATF6B	2.3285	0.0199	-3.23042	0.00124
ATP5MG	2.97	0.00297	-2.27351	0.023
ATP6V1D	-2.65872	0.00784	2.62542	0.00865
ATP8A2	-2.9459	0.00322	2.28604	0.022252
BMP8A	-2.63446	0.00843	2.41	0.0158
BNIP3P30	3.60277	0.000315	-2.30356	0.0212
C4B	-5.8236	5.76e-09	2.36011	0.0183
CARF	-2.3146	0.0206	2.25236	0.0243
CASTOR3	-3.10872	0.00188	4.94564	7.59e-07
CCDC186	-3.58484	0.000337	2.10321	0.0354
CCDC200	7.31	2.68e-13	-2.09861	0.0359
CCHCR1	-8.9123	5e-19	5.62952	1.81e-08
CCR5	1.99069	0.0465	-11.4	6.54e-30
CEBPG	-2.18266	0.0291	2.17012	0.03
CHCHD7	3.15912	0.00158	-2.72115	0.00651
CINP	-2.14788	0.0317	2.02559	0.0428
CLCC1	-3.15234	0.00162	2.03	0.0425
CLEC18A	9.49068	2.3e-21	-2.3117	0.0208
CLEC4M	2.15625	0.0311	-2.0982	0.0359
CRABP1	-3.91961	8.87e-05	2.50225	0.0123
CSNK2B	-8.8046	1.31e-18	2.93665	0.00332
CTC-338M12.4	2.99997	0.0027	-2.35393	0.0186
CTC1	8.7	3.32e-18	-2.32063	0.0203
CTSB	-2.80209	0.00508	2.54474	0.0109
CYP21A1P	9.4737	2.7e-21	-3.71505	0.000203
DCTN3	-3.96958	7.2e-05	1.99785	0.0457
DDX17	3.54795	0.000388	-2.23276	0.0256
DHRS11	-1.98	0.0481	1.96195	0.0498
DMPK	2.40086	0.0164	-2.11623	0.0343
DR1	-3.77042	0.000163	2.05	0.0408
DYNC2H1	2.76	0.00574	-2.07136	0.0383
EFNA1	-2.28128	0.0225	2.58	0.00978
ERBB2	2.21	0.0269	-2.95546	0.00312
ERGIC2	-3.48351	0.000495	2.28505	0.0223
FAM118A	-4.00417	6.22e-05	2.34567	0.019
FAM200A	-2.79751	0.00515	2.69881	0.00696
FAM219A	-2.27645	0.0228	1.99769	0.0457
FDX2	3.07423	0.00211	-3.29995	0.000967
FLVCR2	-2.43242	0.015	2.08229	0.0373
FRRS1L	2.38799	0.0169	-2.61729	0.00886
GNB2	3.09579	0.00196	-2.36718	0.0179
GOLGA6L17P	4.03876	5.37e-05	-2.24565	0.0247
GOLT1A	3.39738	0.00068	-2.98	0.0029
GPR156	-2.09135	0.0365	2.01	0.044
GRK4	-2.75364	0.00589	2.94	0.00332
HAPLN2	2.16556	0.0303	-2.33	0.02
HIP1	-2.42434	0.0153	4.3511	1.35e-05
HLA-C	-4.0079	6.13e-05	7.25326	4.07e-13
HLA-DQA1	2.5523	0.0107	-2.60432	0.00921
HLA-DQA2	2.5523	0.0107	-2.60432	0.00921
HLA-J	4.2228	2.41e-05	-2.42695	0.0152
HLA-K	4.9391	7.85e-07	-2.40944	0.016
HSPA1A	2.7757	0.00551	-3.16855	0.00153
HSPA1L	-3.0934	0.00198	3.08262	0.00205
HYAL3	1.99795	0.0457	-2.04	0.0418
IFITM3	-2.42	0.0157	2.28417	0.0224
IFNAR1	2.73202	0.00629	-4.95144	7.37e-07
INPP5B	2.33543	0.0195	-3.2	0.00137
IREB2	4.6476	3.36e-06	-2.48839	0.0128
IRF5	-10.2735	9.28e-25	2.28641	0.0222
LINC01988	2.06085	0.0393	-3.08	0.0021
LOC100506178	-2.38322	0.0172	2.14359	0.0321
LOC119746555	-2.31884	0.0204	2.29428	0.021774
LOC730101	-2.5556	0.0106	3.26884	0.00108
LRRC37A	2.98	0.00289	-5.89726	3.7e-09
LYZ	2.65297	0.00798	-2.3167	0.0205
MACF1	-3.20131	0.00137	3.18	0.00146
MALSU1	3.03496	0.00241	-3.45093	0.000559
MCM4	4.87059	1.11e-06	-2.01023	0.0444
MDH2	-3.12962	0.00175	3.03228	0.00243
MEOX1	-3.05	0.00229	2.43161	0.015
NDUFS6	4.71499	2.42e-06	-2.03989	0.0414
NKAIN4	-2.09804	0.0359	2.48256	0.013044
NPFFR1	-2.33846	0.0194	2.91134	0.0036
NPIPB14P	8.2138	2.14e-16	-2.12843	0.0333
NYNRIN	-2.24319	0.0249	2.30587	0.0211
OR10AD1	2.28379	0.0224	-2.84153	0.00449
ORC3	-2.1819	0.0291	2.98451	0.00284
OXCT2P1	-2.65556	0.00792	3.38	0.000727
PABPC4	2.72292	0.00647	-2.76	0.00583
PALS1	2.32215	0.0202	-2.37897	0.0174
PCOLCE-AS1	-2.02729	0.0426	2.15271	0.0313
PICK1	2.92885	0.0034	-2.68012	0.00736
PISD	-4.16646	3.09e-05	2.07453	0.038
PMF1	-4.10127	4.11e-05	2.98	0.00288
POLR1H	6.8793	6.01e-12	-3.06832	0.00215
POR	2.39813	0.0165	-2.54849	0.0108
PPIEL	-3.42684	0.000611	2.24	0.0251
PPP1CB	-6.58537	4.54e-11	2.79592	0.00518
PPP1R11	4.5853	4.53e-06	-2.5453	0.0109
PPP1R13B-DT	2.78261	0.00539	-3.38241	0.000719
PPP1R1B	-2.11	0.0352	2.40797	0.016
PRRC2A	4.6038	4.15e-06	-3.5122	0.000444
PTENP1	4.56215	5.06e-06	-2.12289	0.0338
PTENP1-AS	4.56215	5.06e-06	-2.12289	0.0338
PTPN22	-2.73046	0.00632	2.04	0.0414
RAB7A	4.00521	6.2e-05	-2.14	0.032
RAMP2	5.91	3.41e-09	-2.03296	0.0421
RBM6	6.66588	2.63e-11	-2.08	0.0376
RETREG3	8	1.26e-15	-2.4099	0.016
RNF14	-3.01968	0.00253	2.82091	0.00479
RNF39	6.9947	2.66e-12	-2.93088	0.00338
RNF6	2.17776	0.029424	-2.5285	0.011455
RPL7AP62	2.1182	0.0342	-2.12149	0.0339
SARAF	-2.56606	0.0103	3.39286	0.000692
SEMA3F	5.8313	5.5e-09	-2.4	0.0165
SEMA3F-AS1	6.60646	3.94e-11	-2.12	0.0339
SHD	-4.36515	1.27e-05	2.01825	0.0436
SIX5	-2.08663	0.0369	2.3656	0.018
SLC25A28	-2.83547	0.00458	2.843	0.00447
SLC25A44	-4.10312	4.08e-05	2.16	0.0306
SLC44A4	-4.3743	1.22e-05	3.07499	0.00211
SMG8	2.92	0.00352	-2.75309	0.0059
SMPDL3B	-3.91668	8.98e-05	2.35	0.0188
SNHG26	1.96041	0.0499	-3.69725	0.000218
SNRPC	2.13014	0.0332	-2.32105	0.0203
SPDYA	6.42199	1.35e-10	-3.07076	0.00214
STARD3	-2.3	0.0215	2.42869	0.0152
STK19	3.1887	0.00143	-2.3929	0.0167
SYT4	-2.7413	0.00612	2.1958	0.028105
TGS1	-8.4966	1.95e-17	2.20939	0.0271
TMEM106A	7.31	2.68e-13	-2.09861	0.0359
TMEM68	-9.36736	7.44e-21	2.71319	0.00666
TNFRSF13B	-2.26	0.024	2.42062	0.0155
TNS2	2.30581	0.0211	-2.14186	0.0322
TOMM20	2.54516	0.0109	-2.56	0.0105
TRAPPC14	-2.10042	0.0357	3.0079	0.00263
TRIM15	4.7192	2.37e-06	-2.26086	0.0238
TRIM31	6.4683	9.91e-11	-2.62539	0.00865
TRMT61B	6.62335	3.51e-11	-2.83368	0.0046
UBE2R2	-4.56215	5.06e-06	2.12289	0.0338
VARS2	6.6075	3.91e-11	-2.92626	0.00343
VN1R85P	11.6178	3.35e-31	-2.22724	0.0259
ZFAND4	2.15114	0.0315	-2.06116	0.0393
ZFP57	-6.4416	1.18e-10	2.91559	0.00355
ZNF230-DT	2.02242	0.0431	-2.38922	0.0169
ZNF257	12.6959	6.23e-37	-2.43487	0.0149
ZNF3	2.29741	0.0216	-4.87874	1.07e-06
ZNF676	13.9641	2.58e-44	-2.65806	0.00786
ZNF684	1.97343	0.0484	-2.63	0.00857
ZNHIT3	-2.26	0.0238	2.19213	0.0284

## Sheet: sTable 8
sTable 8	TWAS of genes associated with LTL and COVID-19 severity in the reverse direction
ID	LTL		COVID-19 severity
	TWAS.Z	TWAS.P	TWAS.Z	TWAS.P
ABHD16A	2.1627	0.0306	-2.62463	0.00867
ACSF3	-3.21951	0.00128	3.68428	0.000229
ADAMTSL3	-1.97597	0.0482	2.01455	0.043952
AEBP2	2.22679	0.026	-2.79	0.0052
ANKRD13C	-2.49227	0.0127	2.07	0.0381
AP4M1	2.07488	0.038	-2.1137	0.0345
ARTN	-2.73389	0.00626	2.03	0.0425
ASB16-AS1	2.52	0.0116	-2.10501	0.0353
ASB8	2.48449	0.013	-2.01	0.0445
ATF6B	2.3285	0.0199	-2.61968	0.0088
ATP5MG	2.97	0.00297	-2.19847	0.0279
ATP6V1D	-2.65872	0.00784	2.0007	0.0454
AURKB	4.7	2.57e-06	-2.25066	0.0244
BTN3A1	-2.4602	0.0139	2.37686	0.0175
C4B	-5.8236	5.76e-09	3.06184	0.0022
CARF	-2.3146	0.0206	3.24917	0.00116
CASTOR3	-3.10872	0.00188	4.25586	2.08e-05
CCDC186	-3.58484	0.000337	2.1189	0.0341
CCHCR1	-8.9123	5e-19	5.41548	6.11e-08
CCL4L1	2.15	0.0319	-2.31635	0.0205
CCL4L2	2.15	0.0319	-2.31635	0.0205
CCR5	1.99069	0.0465	-10.7	6.54e-27
CEACAM4	2.25096	0.0244	-2.62011	0.00879
CINP	-2.14788	0.0317	2.3266	0.02
CLCN7	2.32303	0.0202	-2.34676	0.0189
COPS7A	2.07283	0.0382	-3	0.00267
CRABP1	-3.91961	8.87e-05	1.96923	0.048927
CSNK2B	-8.8046	1.31e-18	3.11734	0.00182
CSPG4P10	1.99943	0.0456	-2.76985	0.005608
CYP21A1P	9.4737	2.7e-21	-3.26575	0.00109
DBF4	-2.02466	0.0429	2.13791	0.0325
DDAH2	12.8121	1.4e-37	-2.09743	0.036
DDX6	4.31	1.66e-05	-2.17958	0.0293
DET1	2.27437	0.0229	-2.50983	0.012079
DHRS11	-1.98	0.0481	2.10188	0.0356
DMPK	2.40086	0.0164	-1.96706	0.0492
DNAJC18	2.23374	0.0255	-2.11255	0.0346
DPH2	-3.90325	9.49e-05	2.5	0.0123
DR1	-3.77042	0.000163	2.66	0.00784
EFTUD2	-2.78	0.00537	2.30311	0.0213
ERBB2	2.21	0.0269	-3.55538	0.000377
ESYT3	-5.83429	5.4e-09	2.28	0.0226
EXOC6	2.65272	0.00798	-2.19318	0.0283
FAS	-2.23056	0.0257	2.09023	0.0366
FBXL20	-3.95	7.73e-05	3.31017	0.000932
FCER1G	2.24596	0.0247	-2.17	0.03
FDX2	3.07423	0.00211	-2.9936	0.00276
FHL5	2.88309	0.00394	-2.12553	0.0335
FOXA3	3.00458	0.00266	-1.96564	0.0493
FRRS1L	2.38799	0.0169	-2.60414	0.00921
GOLT1A	3.39738	0.00068	-1.96	0.0497
GRK4	-2.75364	0.00589	2.23967	0.0251
HAPLN2	2.16556	0.0303	-2.31	0.0209
HCG25	2.9113	0.0036	-2.18489	0.0289
HIP1	-2.42434	0.0153	5.20525	1.94e-07
HLA-C	-4.0079	6.13e-05	7.0472	1.83e-12
HLA-DQA1	2.5523	0.0107	-2.47543	0.0133
HLA-DQA2	2.5523	0.0107	-2.47543	0.0133
HLA-J	4.2228	2.41e-05	-2.73972	0.00615
HLA-K	4.9391	7.85e-07	-2.85571	0.00429
HSPA1A	2.7757	0.00551	-3.2848	0.00102
HSPA1L	-3.0934	0.00198	3.02583	0.00248
IFNAR1	2.73202	0.00629	-5.39184	6.97e-08
IKZF3	-2.89	0.00384	2.64502	0.00817
INTS14	-2.27012	0.0232	2.27271	0.023043
IREB2	4.6476	3.36e-06	-2.38417	0.017118
ISG20	2.36655	0.018	-2.18369	0.028985
L3MBTL2	-3.38711	0.000706	2.106	0.0352
LOC105369519	-3.83	0.000128	2.34076	0.0192
LOC119746555	-2.31884	0.0204	3.32518	0.000884
LOC730101	-2.5556	0.0106	3.57172	0.000355
LRRC37A	2.98	0.00289	-4.93717	7.93e-07
LTA	-3.1925	0.00141	2.91136	0.0036
MACF1	-3.20131	0.00137	2.97	0.00293
MALSU1	3.03496	0.00241	-3.55984	0.000371
MARCHF8	-2.04517	0.0408	2.48263	0.013
MED1	3.96	7.41e-05	-3.48812	0.000486
MIEN1	3.72	0.000196	-2.70571	0.00682
MLST8	-2.31484	0.0206	2.17503	0.0296
MMP16	1.97979	0.0477	-2.20729	0.0273
MTFMT	2.37623	0.0175	-2.64977	0.008055
NKAIN4	-2.09804	0.0359	2.72676	0.0064
NME9	-4.92706	8.35e-07	2.04	0.0418
NYNRIN	-2.24319	0.0249	2.50262	0.0123
OXCT2P1	-2.65556	0.00792	2.19	0.0286
PABPC4	2.72292	0.00647	-2.47	0.0134
PCOLCE-AS1	-2.02729	0.0426	2.10184	0.0356
PECR	2.04817	0.0405	-2.24789	0.0246
PIK3CD-AS1	2.3981	0.0165	-2.33	0.0196
PISD	-4.16646	3.09e-05	2.2439	0.0248
PLD1	-2.50358	0.0123	2.19	0.0285
PMF1	-4.10127	4.11e-05	3.11	0.00188
PNP	2.61431	0.00894	-2.08328	0.0372
POLR1H	6.8793	6.01e-12	-2.27888	0.0227
POR	2.39813	0.0165	-2.40019	0.0164
PPP1R11	4.5853	4.53e-06	-3.68849	0.000226
PPP1R13B-DT	2.78261	0.00539	-2.51936	0.0118
PPP1R1B	-2.11	0.0352	3.98846	6.65e-05
PPP4R4	2.5591	0.0105	-1.96576	0.0493
PROB1	-2.9973	0.00272	2.43892	0.0147
PRRC2A	4.6038	4.15e-06	-3.26272	0.0011
PSORS1C1	2.5157	0.0119	-2.27231	0.0231
PTAFR	3.1075	0.00189	-2.04	0.0412
PYGM	2.12	0.0343	-2.34456	0.019
RAB7A	4.00521	6.2e-05	-3.2	0.00139
RAMP2	5.91	3.41e-09	-2.43344	0.015
RCHY1	2.59154	0.00955	-2.20474	0.0275
RIPK3	2.01074	0.0444	-2.39302	0.0167
RNF39	6.9947	2.66e-12	-2.84923	0.00438
RPL17P24	2.05157	0.0402	-2.13487	0.0328
SLC25A44	-4.10312	4.08e-05	3.09	0.00203
SLC7A6	-3.42325	0.000619	1.96473	0.0494
SMCHD1	-3.47507	0.000511	2.06068	0.03933
SMG8	2.92	0.00352	-2.06237	0.0392
SNHG26	1.96041	0.0499	-4.66005	3.16e-06
SORT1	2.03217	0.0421	-2.52	0.0118
SPATA24	3.28728	0.00101	-2.2019	0.0277
SRRM3	-5.09401	3.51e-07	2.7483	0.00599
STARD3	-2.3	0.0215	2.59416	0.00948
STK19	3.1887	0.00143	-2.68889	0.00717
SWSAP1	-2.23322	0.0255	2.8797	0.00398
SYT4	-2.7413	0.00612	2.03479	0.04187
TMEM120A	3.56104	0.000369	-2.14989	0.0316
TMEM190	1.97437	0.0483	-2.04887	0.0405
TNNC2	-2.28483	0.0223	2.49238	0.0127
TNS2	2.30581	0.0211	-1.99	0.0461
TREH	3.87	0.00011	-1.97291	0.0485
TRIM31	6.4683	9.91e-11	-2.01603	0.0438
UPK3B	-4.93149	8.16e-07	3.07493	0.00211
VARS2	6.6075	3.91e-11	-2.90776	0.00364
WHAMM	-2.20126	0.0277	2.22924	0.025798
ZFP57	-6.4416	1.18e-10	2.05408	0.04
ZMIZ2	-2.61766	0.00885	2.91179	0.00359
ZNF236	4.02574	5.68e-05	-2.81147	0.00493
ZNF3	2.29741	0.0216	-3.48176	0.000498
ZNF516-DT	-3.88939	0.0001	2.07087	0.03837
ZNF676	13.9641	2.58e-44	-2.57848	0.00992
ZNHIT3	-2.26	0.0238	2.16471	0.0304

## Sheet: sTable 9
sTable 9	TWAS of shared genes associated with LTL and all COVID-19 phenotypes in the reverse direction
ID	TL	Susceptibility			Hospitalization			Severity			FCP	Rank
	TWAS.P	TWAS.P	FCP	Rank	TWAS.P	FCP	Rank	TWAS.P	FCP	Rank
CCHCR1	5e-19	0.000303	7.76308e-21	1	1.81e-08	5.51752e-25	2	6.11e-08	1.82538e-24	2	9.7376e-65	1
CCR5	0.0465	2.34e-08	2.35452e-08	4	6.54e-30	2.16733e-29	1	6.54e-27	1.95726e-26	1	1.03217e-58	2
HLA-C	6.13e-05	1.21e-07	1.97502e-10	2	4.07e-13	9.78746e-16	3	1.83e-12	4.23211e-15	3	3.38781e-36	3
PMF1	4.11e-05	8.12e-07	8.38444e-10	3	0.00288	2.00627e-06	8	0.00188	1.34261e-06	7	2.66171e-18	4
LRRC37A	0.00289	0.0105	0.00034602	10	3.7e-09	2.80813e-10	4	7.93e-07	4.78841e-08	5	5.32148e-18	5
CASTOR3	0.00188	7.41e-06	2.65927e-07	6	7.59e-07	3.04901e-08	5	2.08e-05	7.06103e-07	6	6.49137e-18	6
IFNAR1	0.00629	0.0101	0.000677474	12	7.37e-07	9.35929e-08	6	6.97e-08	9.88527e-09	4	5.7746e-16	7
SLC25A44	4.08e-05	8.8e-05	7.34057e-08	5	0.0306	1.82198e-05	9	0.00203	1.4334e-06	8	1.67542e-15	8
DR1	0.000163	0.00821	1.94367e-05	7	0.0408	8.59287e-05	13	0.00784	1.86196e-05	9	1.6039e-11	9
MACF1	0.00137	0.00595	0.000103665	8	0.00146	2.82474e-05	10	0.00293	5.38921e-05	10	7.33716e-11	10
ZNF3	0.0216	0.0314	0.00562669	18	1.07e-06	4.29488e-07	7	0.000498	0.000133814	11	1.43361e-10	11
OXCT2P1	0.00792	0.0052	0.000457038	11	0.000727	7.52259e-05	12	0.0286	0.00212756	13	2.17017e-08	12
PABPC4	0.00647	0.00455	0.000336576	9	0.00583	0.000421911	14	0.0134	0.000897591	12	3.61128e-08	13
AP4M1	0.038	0.0349	0.0101129	20	5.44e-05	2.91254e-05	11	0.0345	0.0100121	18	6.29729e-07	14
NYNRIN	0.0249	0.003475	0.000895996	13	0.0211	0.0044928	16	0.0123	0.00278431	15	2.09453e-06	15
NKAIN4	0.0359	0.005478	0.00187496	15	0.013044	0.00405832	15	0.0064	0.0021548	14	2.94479e-06	16
HAPLN2	0.0303	0.00339	0.00104602	14	0.02	0.00509563	17	0.0209	0.00529706	16	4.78462e-06	17
ZNHIT3	0.0238	0.00996	0.00221575	16	0.0284	0.00560975	18	0.0304	0.00595557	17	1.12674e-05	18
PCOLCE-AS1	0.0426	0.0168	0.00589883	19	0.0313	0.0101604	19	0.0356	0.011361	19	7.89983e-05	19
DHRS11	0.0481	0.0116	0.00473776	17	0.0498	0.0168496	20	0.0356	0.0126199	20	0.000110959	20

[truncated: 12 more sheets: sTable 10, sTable 11, sTable 12, sTable 13, sTable 14, sTable 15, sTable 16, sTable 17, sTable 18, sTable 19, sTable 20, sTable 21]
